# Supplementary material for: Targeting FCRLA to induce necrosis in lung adenocarcinoma: a novel strategy for prognosis and therapy via MPT-Driven pathways
Source: Front Immunol. 2025 Aug 13;16:1596179. doi: 10.3389/fimmu.2025.1596179 (PMC12380818; doi:10.3389/fimmu.2025.1596179)
Supplement: Supplementary file 2 [file Table1.xlsx]

## Sheet: Supplementary Table 1
Supplementary Table 1 siRNA interference sequences of FCRLA
Gene	Forward Primer (5′–3′)	Reverse Primer (5′–3′)
SiNC	UUCUCCGAACGUGUCACGU	ACGUGACAGGUUCGGAGAA
SiFCRLA-1	GGUCUGUUCUUUAGUUCUAGU	UAGAACUAAAGAACAGACCAU
SiFCRLA-2	GGAUGGAAGGAUAGUGCAAAG	UUGCACUAUCCUUCCAUCCUU
SiFCRLA-3	GGAAUUUCUAUCUGUUAUAUC	UAUAACAGAUAGAAAUUCCUG
CD79A	CAAGAACCGAATCATCACAGCC	TCTGCCATCGTTTCCTGAACA
RASGRP2	ACAATCCCGGAAGGACAACTC	GTCTATGTCGATTAGGCTGCTG
FCRLA	CAGCCAAGCCAGTTTTTGAAG	TCTGCCTTTTGTACCACGGTG
β-actin	CATGTACGTTGCTATCCAGGC	CTCCTTAATGTCACGCACGAT
