# Supplementary material for: Targeting FCRLA to induce necrosis in lung adenocarcinoma: a novel strategy for prognosis and therapy via MPT-Driven pathways
Source: Front Immunol. 2025 Aug 13;16:1596179. doi: 10.3389/fimmu.2025.1596179 (PMC12380818; doi:10.3389/fimmu.2025.1596179)
Supplement: Supplementary file 3 [file Table2.csv]

Supplementary Table 2 GO enrichment analysis of candidate genes
ONTOLOGY	ID	Description	GeneRatio	BgRatio	pvalue	p.adjust	qvalue	geneID	Count
BP	GO:1903131	mononuclear cell differentiation	21/77	474/18614	2.31E-16	2.38E-13	1.68E-13	ADAM8/BATF/CARD11/CCL19/CD19/CD27/CD79A/CR2/CRTAM/CTLA4/FOXP3/IL2RA/IL4I1/JAK3/LAG3/MS4A1/PAX5/PLA2G2D/POU2AF1/TNFRSF9/UBD	21
BP	GO:0030098	lymphocyte differentiation	20/77	422/18614	3.70E-16	2.38E-13	1.68E-13	ADAM8/BATF/CARD11/CCL19/CD19/CD27/CD79A/CR2/CRTAM/CTLA4/FOXP3/IL2RA/IL4I1/JAK3/LAG3/MS4A1/PAX5/PLA2G2D/POU2AF1/TNFRSF9	20
BP	GO:0046651	lymphocyte proliferation	17/77	306/18614	6.05E-15	2.59E-12	1.83E-12	CARD11/CCL19/CD19/CD70/CD79A/CR2/CRTAM/CTLA4/FOXP3/IL2RA/IL4I1/JAK3/MS4A1/MZB1/PLA2G2D/TNFRSF13C/TNFRSF9	17
BP	GO:0032943	mononuclear cell proliferation	17/77	313/18614	8.79E-15	2.83E-12	2.00E-12	CARD11/CCL19/CD19/CD70/CD79A/CR2/CRTAM/CTLA4/FOXP3/IL2RA/IL4I1/JAK3/MS4A1/MZB1/PLA2G2D/TNFRSF13C/TNFRSF9	17
BP	GO:0050863	regulation of T cell activation	18/77	377/18614	1.21E-14	3.11E-12	2.20E-12	ADAM8/BATF/CARD11/CCL19/CD27/CD70/CRTAM/CTLA4/FOXP3/IL2RA/IL4I1/JAK3/LAG3/PLA2G2D/SIRPG/TIGIT/TNFRSF13C/TNFRSF9	18
BP	GO:0042113	B cell activation	16/77	276/18614	2.15E-14	4.61E-12	3.26E-12	BATF/CARD11/CD19/CD27/CD70/CD79A/CR2/CTLA4/FOXP3/IL4I1/JAK3/MS4A1/MZB1/PAX5/POU2AF1/TNFRSF13C	16
BP	GO:0070661	leukocyte proliferation	17/77	348/18614	5.00E-14	9.19E-12	6.50E-12	CARD11/CCL19/CD19/CD70/CD79A/CR2/CRTAM/CTLA4/FOXP3/IL2RA/IL4I1/JAK3/MS4A1/MZB1/PLA2G2D/TNFRSF13C/TNFRSF9	17
BP	GO:0007159	leukocyte cell-cell adhesion	17/77	415/18614	8.66E-13	1.39E-10	9.84E-11	ADAM8/CARD11/CCL19/CD27/CD70/CRTAM/CTLA4/FOXP3/IL2RA/IL4I1/ITGAL/JAK3/LAG3/PLA2G2D/SIRPG/TIGIT/TNFRSF13C	17
BP	GO:1903037	regulation of leukocyte cell-cell adhesion	16/77	378/18614	2.70E-12	3.86E-10	2.73E-10	ADAM8/CARD11/CCL19/CD27/CD70/CRTAM/CTLA4/FOXP3/IL2RA/IL4I1/JAK3/LAG3/PLA2G2D/SIRPG/TIGIT/TNFRSF13C	16
BP	GO:0045580	regulation of T cell differentiation	12/77	180/18614	9.84E-12	1.27E-09	8.95E-10	ADAM8/BATF/CARD11/CCL19/CD27/CRTAM/CTLA4/FOXP3/IL2RA/IL4I1/JAK3/LAG3	12
BP	GO:0042129	regulation of T cell proliferation	12/77	183/18614	1.20E-11	1.35E-09	9.52E-10	CARD11/CCL19/CD70/CRTAM/CTLA4/FOXP3/IL2RA/IL4I1/JAK3/PLA2G2D/TNFRSF13C/TNFRSF9	12
BP	GO:0022407	regulation of cell-cell adhesion	17/77	491/18614	1.26E-11	1.35E-09	9.52E-10	ADAM8/CARD11/CCL19/CD27/CD70/CRTAM/CTLA4/CXCL13/FOXP3/IL2RA/IL4I1/JAK3/LAG3/PLA2G2D/SIRPG/TIGIT/TNFRSF13C	17
BP	GO:0050670	regulation of lymphocyte proliferation	13/77	239/18614	1.65E-11	1.63E-09	1.16E-09	CARD11/CCL19/CD70/CRTAM/CTLA4/FOXP3/IL2RA/IL4I1/JAK3/MZB1/PLA2G2D/TNFRSF13C/TNFRSF9	13
BP	GO:0030217	T cell differentiation	14/77	300/18614	1.99E-11	1.74E-09	1.23E-09	ADAM8/BATF/CARD11/CCL19/CD27/CRTAM/CTLA4/FOXP3/IL2RA/IL4I1/JAK3/LAG3/PLA2G2D/TNFRSF9	14
BP	GO:0032944	regulation of mononuclear cell proliferation	13/77	243/18614	2.03E-11	1.74E-09	1.23E-09	CARD11/CCL19/CD70/CRTAM/CTLA4/FOXP3/IL2RA/IL4I1/JAK3/MZB1/PLA2G2D/TNFRSF13C/TNFRSF9	13
BP	GO:0045619	regulation of lymphocyte differentiation	12/77	212/18614	6.69E-11	5.05E-09	3.57E-09	ADAM8/BATF/CARD11/CCL19/CD27/CRTAM/CTLA4/FOXP3/IL2RA/IL4I1/JAK3/LAG3	12
BP	GO:0070663	regulation of leukocyte proliferation	13/77	268/18614	6.91E-11	5.05E-09	3.57E-09	CARD11/CCL19/CD70/CRTAM/CTLA4/FOXP3/IL2RA/IL4I1/JAK3/MZB1/PLA2G2D/TNFRSF13C/TNFRSF9	13
BP	GO:0042098	T cell proliferation	12/77	213/18614	7.07E-11	5.05E-09	3.57E-09	CARD11/CCL19/CD70/CRTAM/CTLA4/FOXP3/IL2RA/IL4I1/JAK3/PLA2G2D/TNFRSF13C/TNFRSF9	12
BP	GO:0042100	B cell proliferation	9/77	103/18614	4.02E-10	2.72E-08	1.93E-08	CARD11/CD19/CD70/CD79A/CR2/CTLA4/MS4A1/MZB1/TNFRSF13C	9
BP	GO:0002695	negative regulation of leukocyte activation	11/77	202/18614	6.69E-10	4.30E-08	3.04E-08	CLNK/CNR2/CRTAM/CTLA4/FOXP3/IL2RA/IL4I1/JAK3/LAG3/PLA2G2D/TIGIT	11
BP	GO:0030183	B cell differentiation	10/77	153/18614	7.17E-10	4.39E-08	3.10E-08	CARD11/CD19/CD27/CD79A/CR2/IL4I1/JAK3/MS4A1/PAX5/POU2AF1	10
BP	GO:0051250	negative regulation of lymphocyte activation	10/77	168/18614	1.79E-09	1.04E-07	7.38E-08	CLNK/CRTAM/CTLA4/FOXP3/IL2RA/IL4I1/JAK3/LAG3/PLA2G2D/TIGIT	10
BP	GO:0050866	negative regulation of cell activation	11/77	225/18614	2.09E-09	1.17E-07	8.27E-08	CLNK/CNR2/CRTAM/CTLA4/FOXP3/IL2RA/IL4I1/JAK3/LAG3/PLA2G2D/TIGIT	11
BP	GO:0050868	negative regulation of T cell activation	9/77	131/18614	3.46E-09	1.83E-07	1.30E-07	CRTAM/CTLA4/FOXP3/IL2RA/IL4I1/JAK3/LAG3/PLA2G2D/TIGIT	9
BP	GO:0002449	lymphocyte mediated immunity	12/77	300/18614	3.56E-09	1.83E-07	1.30E-07	BATF/CD19/CD27/CD70/CLNK/CR2/CRTAM/FOXP3/IL4I1/KLRD1/LAG3/SLAMF7	12
BP	GO:0050870	positive regulation of T cell activation	11/77	249/18614	6.04E-09	2.99E-07	2.11E-07	ADAM8/CARD11/CCL19/CD27/CD70/FOXP3/IL2RA/IL4I1/JAK3/SIRPG/TNFRSF13C	11
BP	GO:1902105	regulation of leukocyte differentiation	12/77	319/18614	7.09E-09	3.38E-07	2.39E-07	ADAM8/BATF/CARD11/CCL19/CD27/CRTAM/CTLA4/FOXP3/IL2RA/IL4I1/JAK3/LAG3	12
BP	GO:0022409	positive regulation of cell-cell adhesion	12/77	321/18614	7.60E-09	3.49E-07	2.47E-07	ADAM8/CARD11/CCL19/CD27/CD70/CXCL13/FOXP3/IL2RA/IL4I1/JAK3/SIRPG/TNFRSF13C	12
BP	GO:0002443	leukocyte mediated immunity	13/77	401/18614	9.35E-09	4.15E-07	2.93E-07	BATF/CD19/CD27/CD70/CLNK/CR2/CRTAM/FOXP3/IL4I1/JAK3/KLRD1/LAG3/SLAMF7	13
BP	GO:1903038	negative regulation of leukocyte cell-cell adhesion	9/77	150/18614	1.14E-08	4.88E-07	3.45E-07	CRTAM/CTLA4/FOXP3/IL2RA/IL4I1/JAK3/LAG3/PLA2G2D/TIGIT	9
BP	GO:1903039	positive regulation of leukocyte cell-cell adhesion	11/77	273/18614	1.57E-08	6.50E-07	4.60E-07	ADAM8/CARD11/CCL19/CD27/CD70/FOXP3/IL2RA/IL4I1/JAK3/SIRPG/TNFRSF13C	11
BP	GO:0002460	adaptive immune response based on somatic recombination of immune receptors built from immunoglobulin superfamily domains	11/77	311/18614	5.95E-08	2.39E-06	1.69E-06	BATF/CCL19/CD19/CD27/CD70/CR2/CXCL13/FOXP3/IL4I1/JAK3/KLRD1	11
BP	GO:0050864	regulation of B cell activation	8/77	130/18614	6.40E-08	2.49E-06	1.76E-06	CARD11/CD19/CD27/CTLA4/FOXP3/IL4I1/MZB1/TNFRSF13C	8
BP	GO:0045785	positive regulation of cell adhesion	13/77	482/18614	8.13E-08	3.07E-06	2.17E-06	ADAM8/CARD11/CCL19/CD27/CD70/CXCL13/FOXP3/IL2RA/IL4I1/JAK3/SAA1/SIRPG/TNFRSF13C	13
BP	GO:0002683	negative regulation of immune system process	13/77	487/18614	9.16E-08	3.37E-06	2.38E-06	CLNK/CNR2/CR2/CRTAM/CTLA4/FOXP3/IL2RA/IL4I1/JAK3/KLRD1/LAG3/PLA2G2D/TIGIT	13
BP	GO:0051251	positive regulation of lymphocyte activation	11/77	327/18614	9.89E-08	3.53E-06	2.50E-06	ADAM8/CARD11/CCL19/CD27/CD70/FOXP3/IL2RA/IL4I1/JAK3/SIRPG/TNFRSF13C	11
BP	GO:1903706	regulation of hemopoiesis	12/77	415/18614	1.28E-07	4.44E-06	3.14E-06	ADAM8/BATF/CARD11/CCL19/CD27/CRTAM/CTLA4/FOXP3/IL2RA/IL4I1/JAK3/LAG3	12
BP	GO:0022408	negative regulation of cell-cell adhesion	9/77	205/18614	1.69E-07	5.72E-06	4.04E-06	CRTAM/CTLA4/FOXP3/IL2RA/IL4I1/JAK3/LAG3/PLA2G2D/TIGIT	9
BP	GO:0042102	positive regulation of T cell proliferation	7/77	105/18614	2.58E-07	8.52E-06	6.02E-06	CARD11/CCL19/CD70/FOXP3/IL2RA/JAK3/TNFRSF13C	7
BP	GO:0002696	positive regulation of leukocyte activation	11/77	377/18614	4.11E-07	1.32E-05	9.34E-06	ADAM8/CARD11/CCL19/CD27/CD70/FOXP3/IL2RA/IL4I1/JAK3/SIRPG/TNFRSF13C	11
BP	GO:0046634	regulation of alpha-beta T cell activation	7/77	114/18614	4.53E-07	1.42E-05	1.01E-05	BATF/CARD11/CCL19/CRTAM/FOXP3/IL2RA/JAK3	7
BP	GO:0035710	CD4-positive, alpha-beta T cell activation	7/77	115/18614	4.81E-07	1.47E-05	1.04E-05	BATF/CARD11/CCL19/FOXP3/IL2RA/JAK3/PLA2G2D	7
BP	GO:0002697	regulation of immune effector process	11/77	384/18614	4.93E-07	1.47E-05	1.04E-05	BATF/CCL19/CLNK/CR2/CRTAM/FOXP3/IL4I1/JAK3/KLRD1/LAG3/MZB1	11
BP	GO:0042130	negative regulation of T cell proliferation	6/77	72/18614	5.17E-07	1.51E-05	1.07E-05	CRTAM/CTLA4/FOXP3/IL2RA/IL4I1/PLA2G2D	6
BP	GO:0045066	regulatory T cell differentiation	5/77	39/18614	5.48E-07	1.57E-05	1.11E-05	CTLA4/FOXP3/IL4I1/LAG3/PLA2G2D	5
BP	GO:0007162	negative regulation of cell adhesion	10/77	312/18614	6.16E-07	1.70E-05	1.20E-05	ADAMDEC1/CRTAM/CTLA4/FOXP3/IL2RA/IL4I1/JAK3/LAG3/PLA2G2D/TIGIT	10
BP	GO:0046631	alpha-beta T cell activation	8/77	175/18614	6.30E-07	1.70E-05	1.20E-05	BATF/CARD11/CCL19/CRTAM/FOXP3/IL2RA/JAK3/PLA2G2D	8
BP	GO:0050867	positive regulation of cell activation	11/77	394/18614	6.35E-07	1.70E-05	1.20E-05	ADAM8/CARD11/CCL19/CD27/CD70/FOXP3/IL2RA/IL4I1/JAK3/SIRPG/TNFRSF13C	11
BP	GO:0001819	positive regulation of cytokine production	12/77	489/18614	7.37E-07	1.93E-05	1.37E-05	ADAM8/AIM2/BATF/CARD11/CCL19/CLNK/CRTAM/FOXP3/POU2AF1/SAA1/SCAMP5/TIGIT	12
BP	GO:2000514	regulation of CD4-positive, alpha-beta T cell activation	6/77	77/18614	7.72E-07	1.98E-05	1.40E-05	BATF/CARD11/CCL19/FOXP3/IL2RA/JAK3	6
BP	GO:0019221	cytokine-mediated signaling pathway	12/77	492/18614	7.86E-07	1.98E-05	1.40E-05	AIM2/CCL19/CCR8/CD70/CXCL13/CXCL9/IKBKE/IL2RA/JAK3/TNFRSF13C/TNFRSF17/ZBP1	12
BP	GO:0002253	activation of immune response	12/77	495/18614	8.38E-07	2.07E-05	1.47E-05	AIM2/BLK/CARD11/CD19/CD79A/CR2/CTLA4/FOXP3/KLRD1/MS4A1/TLR10/ZBP1	12
BP	GO:0002757	immune response-activating signaling pathway	11/77	423/18614	1.27E-06	3.09E-05	2.18E-05	AIM2/BLK/CARD11/CD19/CD79A/CR2/CTLA4/FOXP3/KLRD1/MS4A1/TLR10	11
BP	GO:0050672	negative regulation of lymphocyte proliferation	6/77	88/18614	1.70E-06	4.05E-05	2.87E-05	CRTAM/CTLA4/FOXP3/IL2RA/IL4I1/PLA2G2D	6
BP	GO:0032945	negative regulation of mononuclear cell proliferation	6/77	89/18614	1.82E-06	4.25E-05	3.01E-05	CRTAM/CTLA4/FOXP3/IL2RA/IL4I1/PLA2G2D	6
BP	GO:0050671	positive regulation of lymphocyte proliferation	7/77	145/18614	2.30E-06	5.23E-05	3.70E-05	CARD11/CCL19/CD70/FOXP3/IL2RA/JAK3/TNFRSF13C	7
BP	GO:0002764	immune response-regulating signaling pathway	11/77	450/18614	2.32E-06	5.23E-05	3.70E-05	AIM2/BLK/CARD11/CD19/CD79A/CR2/CTLA4/FOXP3/KLRD1/MS4A1/TLR10	11
BP	GO:0032946	positive regulation of mononuclear cell proliferation	7/77	148/18614	2.63E-06	5.83E-05	4.13E-05	CARD11/CCL19/CD70/FOXP3/IL2RA/JAK3/TNFRSF13C	7
BP	GO:0070664	negative regulation of leukocyte proliferation	6/77	96/18614	2.84E-06	6.18E-05	4.37E-05	CRTAM/CTLA4/FOXP3/IL2RA/IL4I1/PLA2G2D	6
BP	GO:0002831	regulation of response to biotic stimulus	11/77	463/18614	3.05E-06	6.54E-05	4.62E-05	ADAM8/AIM2/CLNK/CRTAM/FOXP3/IKBKE/IL4I1/KLRD1/LAG3/TLR10/ZBP1	11
BP	GO:0002823	negative regulation of adaptive immune response based on somatic recombination of immune receptors built from immunoglobulin superfamily domains	5/77	56/18614	3.44E-06	7.25E-05	5.13E-05	CR2/FOXP3/IL4I1/JAK3/KLRD1	5
BP	GO:0045089	positive regulation of innate immune response	9/77	300/18614	4.02E-06	8.34E-05	5.90E-05	ADAM8/AIM2/CLNK/CRTAM/IKBKE/KLRD1/LAG3/TLR10/ZBP1	9
BP	GO:0002429	immune response-activating cell surface receptor signaling pathway	9/77	302/18614	4.24E-06	8.66E-05	6.13E-05	BLK/CARD11/CD19/CD79A/CR2/CTLA4/FOXP3/KLRD1/MS4A1	9
BP	GO:0002820	negative regulation of adaptive immune response	5/77	61/18614	5.27E-06	0.000105933	7.49E-05	CR2/FOXP3/IL4I1/JAK3/KLRD1	5
BP	GO:0070665	positive regulation of leukocyte proliferation	7/77	166/18614	5.63E-06	0.000111313	7.87E-05	CARD11/CCL19/CD70/FOXP3/IL2RA/JAK3/TNFRSF13C	7
BP	GO:0002703	regulation of leukocyte mediated immunity	8/77	246/18614	7.96E-06	0.000154828	0.000109496	CLNK/CR2/CRTAM/FOXP3/IL4I1/JAK3/KLRD1/LAG3	8
BP	GO:0002833	positive regulation of response to biotic stimulus	9/77	327/18614	8.07E-06	0.000154828	0.000109496	ADAM8/AIM2/CLNK/CRTAM/IKBKE/KLRD1/LAG3/TLR10/ZBP1	9
BP	GO:0002768	immune response-regulating cell surface receptor signaling pathway	9/77	329/18614	8.47E-06	0.000158492	0.000112088	BLK/CARD11/CD19/CD79A/CR2/CTLA4/FOXP3/KLRD1/MS4A1	9
BP	GO:0045582	positive regulation of T cell differentiation	6/77	116/18614	8.50E-06	0.000158492	0.000112088	ADAM8/CCL19/CD27/FOXP3/IL2RA/IL4I1	6
BP	GO:0002717	positive regulation of natural killer cell mediated immunity	4/77	32/18614	8.91E-06	0.000163587	0.000115691	CLNK/CRTAM/KLRD1/LAG3	4
BP	GO:0002704	negative regulation of leukocyte mediated immunity	5/77	68/18614	9.03E-06	0.000163587	0.000115691	CR2/FOXP3/IL4I1/JAK3/KLRD1	5
BP	GO:0002706	regulation of lymphocyte mediated immunity	7/77	184/18614	1.10E-05	0.000197181	0.000139449	CLNK/CR2/CRTAM/FOXP3/IL4I1/KLRD1/LAG3	7
BP	GO:0072676	lymphocyte migration	6/77	122/18614	1.14E-05	0.000200117	0.000141525	ADAM8/CCL19/CRTAM/CXCL13/ITGAL/SAA1	6
BP	GO:0002822	regulation of adaptive immune response based on somatic recombination of immune receptors built from immunoglobulin superfamily domains	7/77	190/18614	1.36E-05	0.000236342	0.000167144	BATF/CCL19/CR2/FOXP3/IL4I1/JAK3/KLRD1	7
BP	GO:0045589	regulation of regulatory T cell differentiation	4/77	36/18614	1.44E-05	0.000247223	0.000174839	CTLA4/FOXP3/IL4I1/LAG3	4
BP	GO:1990266	neutrophil migration	6/77	128/18614	1.49E-05	0.000252907	0.000178859	ADAM8/CCL19/CXCL13/CXCL9/DPEP1/SAA1	6
BP	GO:0045621	positive regulation of lymphocyte differentiation	6/77	130/18614	1.63E-05	0.00027268	0.000192843	ADAM8/CCL19/CD27/FOXP3/IL2RA/IL4I1	6
BP	GO:0050853	B cell receptor signaling pathway	5/77	77/18614	1.66E-05	0.000274177	0.000193901	BLK/CD19/CD79A/CTLA4/MS4A1	5
BP	GO:0002228	natural killer cell mediated immunity	5/77	79/18614	1.88E-05	0.000306811	0.00021698	CLNK/CRTAM/KLRD1/LAG3/SLAMF7	5
BP	GO:0050851	antigen receptor-mediated signaling pathway	7/77	201/18614	1.96E-05	0.000314586	0.000222479	BLK/CARD11/CD19/CD79A/CTLA4/FOXP3/MS4A1	7
BP	GO:0002819	regulation of adaptive immune response	7/77	205/18614	2.22E-05	0.000352725	0.000249451	BATF/CCL19/CR2/FOXP3/IL4I1/JAK3/KLRD1	7
BP	GO:0045088	regulation of innate immune response	9/77	373/18614	2.30E-05	0.000360139	0.000254694	ADAM8/AIM2/CLNK/CRTAM/IKBKE/KLRD1/LAG3/TLR10/ZBP1	9
BP	GO:0002285	lymphocyte activation involved in immune response	7/77	208/18614	2.44E-05	0.000377899	0.000267255	BATF/CCL19/CD19/FOXP3/ITGAL/JAK3/POU2AF1	7
BP	GO:0045622	regulation of T-helper cell differentiation	4/77	42/18614	2.69E-05	0.000411624	0.000291105	BATF/CCL19/FOXP3/JAK3	4
BP	GO:0002366	leukocyte activation involved in immune response	8/77	296/18614	3.02E-05	0.000457627	0.000323639	BATF/CCL19/CD19/CLNK/FOXP3/ITGAL/JAK3/POU2AF1	8
BP	GO:0002263	cell activation involved in immune response	8/77	300/18614	3.33E-05	0.000496855	0.000351381	BATF/CCL19/CD19/CLNK/FOXP3/ITGAL/JAK3/POU2AF1	8
BP	GO:0043367	CD4-positive, alpha-beta T cell differentiation	5/77	89/18614	3.36E-05	0.000496855	0.000351381	BATF/CCL19/FOXP3/JAK3/PLA2G2D	5
BP	GO:0019724	B cell mediated immunity	6/77	148/18614	3.40E-05	0.000496947	0.000351446	BATF/CD19/CD27/CD70/CR2/FOXP3	6
BP	GO:0050900	leukocyte migration	9/77	393/18614	3.46E-05	0.000499429	0.000353202	ADAM8/CCL19/CNR2/CRTAM/CXCL13/CXCL9/DPEP1/ITGAL/SAA1	9
BP	GO:0046006	regulation of activated T cell proliferation	4/77	45/18614	3.55E-05	0.00050662	0.000358287	CRTAM/FOXP3/IL2RA/JAK3	4
BP	GO:0060326	cell chemotaxis	8/77	312/18614	4.39E-05	0.000620831	0.000439059	ADAM8/CCL19/CNR2/CXCL13/CXCL14/CXCL9/DPEP1/SAA1	8
BP	GO:0097530	granulocyte migration	6/77	156/18614	4.57E-05	0.000634291	0.000448578	ADAM8/CCL19/CXCL13/CXCL9/DPEP1/SAA1	6
BP	GO:0050798	activated T cell proliferation	4/77	48/18614	4.59E-05	0.000634291	0.000448578	CRTAM/FOXP3/IL2RA/JAK3	4
BP	GO:0050727	regulation of inflammatory response	9/77	414/18614	5.18E-05	0.000708065	0.000500752	ADAM8/AIM2/CNR2/FOXP3/IL2RA/MMP9/PLA2G2D/SAA1/ZBP1	9
BP	GO:0045581	negative regulation of T cell differentiation	4/77	50/18614	5.40E-05	0.000730339	0.000516504	CTLA4/FOXP3/JAK3/LAG3	4
BP	GO:0030595	leukocyte chemotaxis	7/77	241/18614	6.22E-05	0.000833338	0.000589346	ADAM8/CCL19/CNR2/CXCL13/CXCL9/DPEP1/SAA1	7
BP	GO:0002715	regulation of natural killer cell mediated immunity	4/77	52/18614	6.30E-05	0.000835588	0.000590937	CLNK/CRTAM/KLRD1/LAG3	4
BP	GO:0043370	regulation of CD4-positive, alpha-beta T cell differentiation	4/77	55/18614	7.87E-05	0.001032183	0.000729971	BATF/CCL19/FOXP3/JAK3	4
BP	GO:0030593	neutrophil chemotaxis	5/77	107/18614	8.12E-05	0.00105542	0.000746405	CCL19/CXCL13/CXCL9/DPEP1/SAA1	5
BP	GO:0031349	positive regulation of defense response	9/77	441/18614	8.40E-05	0.001064654	0.000752935	ADAM8/AIM2/CLNK/CRTAM/IKBKE/KLRD1/LAG3/TLR10/ZBP1	9
BP	GO:0002707	negative regulation of lymphocyte mediated immunity	4/77	56/18614	8.44E-05	0.001064654	0.000752935	CR2/FOXP3/IL4I1/KLRD1	4
BP	GO:0070231	T cell apoptotic process	4/77	56/18614	8.44E-05	0.001064654	0.000752935	ADAM8/CD27/IL2RA/JAK3	4
BP	GO:0035739	CD4-positive, alpha-beta T cell proliferation	3/77	22/18614	9.90E-05	0.001224717	0.000866134	CARD11/FOXP3/IL2RA	3
BP	GO:2000561	regulation of CD4-positive, alpha-beta T cell proliferation	3/77	22/18614	9.90E-05	0.001224717	0.000866134	CARD11/FOXP3/IL2RA	3
BP	GO:0045620	negative regulation of lymphocyte differentiation	4/77	60/18614	0.000110718	0.001356036	0.000959004	CTLA4/FOXP3/JAK3/LAG3	4
BP	GO:1902107	positive regulation of leukocyte differentiation	6/77	184/18614	0.000113944	0.001369462	0.000968499	ADAM8/CCL19/CD27/FOXP3/IL2RA/IL4I1	6
BP	GO:1903708	positive regulation of hemopoiesis	6/77	184/18614	0.000113944	0.001369462	0.000968499	ADAM8/CCL19/CD27/FOXP3/IL2RA/IL4I1	6
BP	GO:0002699	positive regulation of immune effector process	7/77	267/18614	0.00011801	0.001405195	0.00099377	CCL19/CLNK/CRTAM/FOXP3/KLRD1/LAG3/MZB1	7
BP	GO:0071887	leukocyte apoptotic process	5/77	117/18614	0.000124007	0.001463052	0.001034687	ADAM8/CCL19/CD27/IL2RA/JAK3	5
BP	GO:0002286	T cell activation involved in immune response	5/77	119/18614	0.000134308	0.001556037	0.001100447	BATF/CCL19/FOXP3/ITGAL/JAK3	5
BP	GO:0046632	alpha-beta T cell differentiation	5/77	119/18614	0.000134308	0.001556037	0.001100447	BATF/CCL19/FOXP3/JAK3/PLA2G2D	5
BP	GO:0050777	negative regulation of immune response	6/77	191/18614	0.000139765	0.001604803	0.001134934	CR2/CTLA4/FOXP3/IL4I1/JAK3/KLRD1	6
BP	GO:0048247	lymphocyte chemotaxis	4/77	64/18614	0.00014247	0.001621385	0.001146662	ADAM8/CCL19/CXCL13/SAA1	4
BP	GO:0002698	negative regulation of immune effector process	5/77	122/18614	0.000150975	0.00169236	0.001196856	CR2/FOXP3/IL4I1/JAK3/KLRD1	5
BP	GO:0030888	regulation of B cell proliferation	4/77	65/18614	0.000151339	0.00169236	0.001196856	CARD11/CTLA4/MZB1/TNFRSF13C	4
BP	GO:0002456	T cell mediated immunity	5/77	125/18614	0.00016918	0.001875561	0.001326418	CD70/CR2/FOXP3/IL4I1/KLRD1	5
BP	GO:0002708	positive regulation of lymphocyte mediated immunity	5/77	126/18614	0.000175606	0.001930166	0.001365035	CLNK/CRTAM/FOXP3/KLRD1/LAG3	5
BP	GO:0071248	cellular response to metal ion	6/77	200/18614	0.000179557	0.001956871	0.001383922	AOC1/CPNE5/DPEP1/KCNJ10/MMP9/RASGRP2	6
BP	GO:0097553	calcium ion transmembrane import into cytosol	6/77	201/18614	0.00018448	0.001969814	0.001393075	CCL19/CD19/CXCL9/JSRP1/MS4A1/P2RX5	6
BP	GO:0002710	negative regulation of T cell mediated immunity	3/77	27/18614	0.00018534	0.001969814	0.001393075	FOXP3/IL4I1/KLRD1	3
BP	GO:0045954	positive regulation of natural killer cell mediated cytotoxicity	3/77	27/18614	0.00018534	0.001969814	0.001393075	CRTAM/KLRD1/LAG3	3
BP	GO:0071674	mononuclear cell migration	6/77	202/18614	0.000189509	0.001995296	0.001411096	ADAM8/CCL19/CRTAM/CXCL13/ITGAL/SAA1	6
BP	GO:0042093	T-helper cell differentiation	4/77	69/18614	0.000190841	0.001995296	0.001411096	BATF/CCL19/FOXP3/JAK3	4
BP	GO:0051928	positive regulation of calcium ion transport	5/77	129/18614	0.000196009	0.002032798	0.001437618	CD19/CXCL9/JAK3/MS4A1/P2RX5	5
BP	GO:0071621	granulocyte chemotaxis	5/77	131/18614	0.000210582	0.002166471	0.001532153	CCL19/CXCL13/CXCL9/DPEP1/SAA1	5
BP	GO:0002294	CD4-positive, alpha-beta T cell differentiation involved in immune response	4/77	71/18614	0.000213155	0.002175533	0.001538562	BATF/CCL19/FOXP3/JAK3	4
BP	GO:0002260	lymphocyte homeostasis	4/77	72/18614	0.000224989	0.002242918	0.001586217	FOXP3/IL2RA/JAK3/TNFRSF17	4
BP	GO:0002287	alpha-beta T cell activation involved in immune response	4/77	72/18614	0.000224989	0.002242918	0.001586217	BATF/CCL19/FOXP3/JAK3	4
BP	GO:0002293	alpha-beta T cell differentiation involved in immune response	4/77	72/18614	0.000224989	0.002242918	0.001586217	BATF/CCL19/FOXP3/JAK3	4
BP	GO:0046637	regulation of alpha-beta T cell differentiation	4/77	73/18614	0.00023729	0.002347345	0.001660069	BATF/CCL19/FOXP3/JAK3	4
BP	GO:0042267	natural killer cell mediated cytotoxicity	4/77	76/18614	0.000277095	0.00272018	0.001923742	CRTAM/KLRD1/LAG3/SLAMF7	4
BP	GO:0016064	immunoglobulin mediated immune response	5/77	145/18614	0.000337037	0.003237528	0.002289616	BATF/CD19/CD27/CR2/FOXP3	5
BP	GO:0002292	T cell differentiation involved in immune response	4/77	80/18614	0.000337347	0.003237528	0.002289616	BATF/CCL19/FOXP3/JAK3	4
BP	GO:0070227	lymphocyte apoptotic process	4/77	80/18614	0.000337347	0.003237528	0.002289616	ADAM8/CD27/IL2RA/JAK3	4
BP	GO:0002705	positive regulation of leukocyte mediated immunity	5/77	148/18614	0.00037033	0.003511536	0.002483398	CLNK/CRTAM/FOXP3/KLRD1/LAG3	5
BP	GO:0045577	regulation of B cell differentiation	3/77	34/18614	0.00037136	0.003511536	0.002483398	CARD11/CD27/IL4I1	3
BP	GO:0071241	cellular response to inorganic substance	6/77	231/18614	0.000389307	0.00365437	0.002584411	AOC1/CPNE5/DPEP1/KCNJ10/MMP9/RASGRP2	6
BP	GO:0033077	T cell differentiation in thymus	4/77	86/18614	0.000444548	0.004142668	0.002929742	ADAM8/CARD11/FOXP3/TNFRSF9	4
BP	GO:0097529	myeloid leukocyte migration	6/77	241/18614	0.000487277	0.004508187	0.003188241	ADAM8/CCL19/CXCL13/CXCL9/DPEP1/SAA1	6
BP	GO:0002312	B cell activation involved in immune response	4/77	89/18614	0.000506372	0.004651391	0.003289516	BATF/CD19/FOXP3/POU2AF1	4
BP	GO:2000106	regulation of leukocyte apoptotic process	4/77	90/18614	0.000528274	0.004818163	0.003407459	ADAM8/CCL19/CD27/JAK3	4
BP	GO:0070098	chemokine-mediated signaling pathway	4/77	91/18614	0.000550843	0.004988616	0.003528006	CCL19/CCR8/CXCL13/CXCL9	4
BP	GO:0070232	regulation of T cell apoptotic process	3/77	39/18614	0.000558793	0.00502523	0.003553899	ADAM8/CD27/JAK3	3
BP	GO:0006959	humoral immune response	6/77	250/18614	0.000590995	0.005277916	0.003732602	CR2/CXCL13/CXCL14/CXCL9/MS4A1/POU2AF1	6
BP	GO:1904427	positive regulation of calcium ion transmembrane transport	4/77	93/18614	0.000598022	0.00530384	0.003750936	CD19/CXCL9/MS4A1/P2RX5	4
BP	GO:0034612	response to tumor necrosis factor	6/77	257/18614	0.000682927	0.006015372	0.004254139	AIM2/CCL19/CD70/TNFRSF13C/TNFRSF17/UBD	6
BP	GO:0002361	CD4-positive, CD25-positive, alpha-beta regulatory T cell differentiation	2/77	10/18614	0.000743917	0.006464032	0.004571436	FOXP3/PLA2G2D	2
BP	GO:0045625	regulation of T-helper 1 cell differentiation	2/77	10/18614	0.000743917	0.006464032	0.004571436	CCL19/JAK3	2
BP	GO:1990868	response to chemokine	4/77	99/18614	0.000756739	0.006487772	0.004588225	CCL19/CCR8/CXCL13/CXCL9	4
BP	GO:1990869	cellular response to chemokine	4/77	99/18614	0.000756739	0.006487772	0.004588225	CCL19/CCR8/CXCL13/CXCL9	4
BP	GO:0043029	T cell homeostasis	3/77	44/18614	0.000797858	0.00670618	0.004742686	FOXP3/IL2RA/JAK3	3
BP	GO:0046640	regulation of alpha-beta T cell proliferation	3/77	44/18614	0.000797858	0.00670618	0.004742686	CARD11/FOXP3/IL2RA	3
BP	GO:2000516	positive regulation of CD4-positive, alpha-beta T cell activation	3/77	44/18614	0.000797858	0.00670618	0.004742686	CARD11/CCL19/FOXP3	3
BP	GO:0051924	regulation of calcium ion transport	6/77	266/18614	0.000817006	0.00682253	0.00482497	CD19/CXCL9/JAK3/JSRP1/MS4A1/P2RX5	6
BP	GO:0031295	T cell costimulation	3/77	45/18614	0.000852316	0.007026139	0.004968965	CARD11/CCL19/TNFRSF13C	3
BP	GO:0097028	dendritic cell differentiation	3/77	45/18614	0.000852316	0.007026139	0.004968965	BATF/CCL19/UBD	3
BP	GO:0001776	leukocyte homeostasis	4/77	103/18614	0.000877787	0.007190022	0.005084865	FOXP3/IL2RA/JAK3/TNFRSF17	4
BP	GO:0006568	tryptophan metabolic process	2/77	11/18614	0.000906795	0.00738062	0.005219657	IL4I1/TDO2	2
BP	GO:0031294	lymphocyte costimulation	3/77	47/18614	0.000968185	0.00778179	0.00550337	CARD11/CCL19/TNFRSF13C	3
BP	GO:0046633	alpha-beta T cell proliferation	3/77	47/18614	0.000968185	0.00778179	0.00550337	CARD11/FOXP3/IL2RA	3
BP	GO:0042269	regulation of natural killer cell mediated cytotoxicity	3/77	48/18614	0.001029673	0.008224594	0.005816525	CRTAM/KLRD1/LAG3	3
BP	GO:1903169	regulation of calcium ion transmembrane transport	5/77	186/18614	0.001042585	0.008276323	0.005853109	CD19/CXCL9/JSRP1/MS4A1/P2RX5	5
BP	GO:0033209	tumor necrosis factor-mediated signaling pathway	4/77	109/18614	0.001084069	0.008407327	0.005945756	AIM2/CD70/TNFRSF13C/TNFRSF17	4
BP	GO:1902106	negative regulation of leukocyte differentiation	4/77	109/18614	0.001084069	0.008407327	0.005945756	CTLA4/FOXP3/JAK3/LAG3	4
BP	GO:0033083	regulation of immature T cell proliferation	2/77	12/18614	0.001085238	0.008407327	0.005945756	FOXP3/TNFRSF9	2
BP	GO:0033084	regulation of immature T cell proliferation in thymus	2/77	12/18614	0.001085238	0.008407327	0.005945756	FOXP3/TNFRSF9	2
BP	GO:0045058	T cell selection	3/77	51/18614	0.001228786	0.009462389	0.006691908	BATF/CARD11/FOXP3	3
BP	GO:0002664	regulation of T cell tolerance induction	2/77	13/18614	0.001279119	0.009516536	0.006730202	FOXP3/IL2RA	2
BP	GO:0006586	indolalkylamine metabolic process	2/77	13/18614	0.001279119	0.009516536	0.006730202	IL4I1/TDO2	2
BP	GO:0033079	immature T cell proliferation	2/77	13/18614	0.001279119	0.009516536	0.006730202	FOXP3/TNFRSF9	2
BP	GO:0033080	immature T cell proliferation in thymus	2/77	13/18614	0.001279119	0.009516536	0.006730202	FOXP3/TNFRSF9	2
BP	GO:0070243	regulation of thymocyte apoptotic process	2/77	13/18614	0.001279119	0.009516536	0.006730202	ADAM8/JAK3	2
BP	GO:0002526	acute inflammatory response	4/77	114/18614	0.001280218	0.009516536	0.006730202	ADAM8/PLA2G2D/SAA1/SAA2	4
BP	GO:1903707	negative regulation of hemopoiesis	4/77	115/18614	0.001322233	0.009772363	0.006911125	CTLA4/FOXP3/JAK3/LAG3	4
BP	GO:0009615	response to virus	7/77	408/18614	0.001485283	0.010914711	0.007719007	AIM2/CCL19/CXCL9/FOXP3/IKBKE/POU2AF1/ZBP1	7
BP	GO:1902075	cellular response to salt	5/77	204/18614	0.001569653	0.011469171	0.008111127	AOC1/CPNE5/DPEP1/KCNJ10/RASGRP2	5
BP	GO:2000107	negative regulation of leukocyte apoptotic process	3/77	56/18614	0.001611578	0.011708982	0.008280724	CCL19/CD27/JAK3	3
BP	GO:0001768	establishment of T cell polarity	2/77	15/18614	0.001712683	0.012236171	0.008653558	CCL19/CRTAM	2
BP	GO:0002517	T cell tolerance induction	2/77	15/18614	0.001712683	0.012236171	0.008653558	FOXP3/IL2RA	2
BP	GO:0046007	negative regulation of activated T cell proliferation	2/77	15/18614	0.001712683	0.012236171	0.008653558	CRTAM/FOXP3	2
BP	GO:0070228	regulation of lymphocyte apoptotic process	3/77	59/18614	0.001873288	0.01330966	0.009412741	ADAM8/CD27/JAK3	3
BP	GO:0001767	establishment of lymphocyte polarity	2/77	16/18614	0.001952114	0.013569834	0.009596739	CCL19/CRTAM	2
BP	GO:0002713	negative regulation of B cell mediated immunity	2/77	16/18614	0.001952114	0.013569834	0.009596739	CR2/FOXP3	2
BP	GO:0002890	negative regulation of immunoglobulin mediated immune response	2/77	16/18614	0.001952114	0.013569834	0.009596739	CR2/FOXP3	2
BP	GO:0009074	aromatic amino acid family catabolic process	2/77	16/18614	0.001952114	0.013569834	0.009596739	IL4I1/TDO2	2
BP	GO:0051209	release of sequestered calcium ion into cytosol	4/77	130/18614	0.00207351	0.014336206	0.010138726	CCL19/CD19/CXCL9/JSRP1	4
BP	GO:0051283	negative regulation of sequestering of calcium ion	4/77	131/18614	0.002132185	0.014663049	0.010369874	CCL19/CD19/CXCL9/JSRP1	4
BP	GO:0051282	regulation of sequestering of calcium ion	4/77	133/18614	0.00225296	0.01530591	0.010824512	CCL19/CD19/CXCL9/JSRP1	4
BP	GO:0032623	interleukin-2 production	3/77	63/18614	0.002261371	0.01530591	0.010824512	CARD11/FOXP3/LAG3	3
BP	GO:0032663	regulation of interleukin-2 production	3/77	63/18614	0.002261371	0.01530591	0.010824512	CARD11/FOXP3/LAG3	3
BP	GO:0032615	interleukin-12 production	3/77	64/18614	0.002365579	0.015816548	0.011185641	CCL19/JAK3/TIGIT	3
BP	GO:0032655	regulation of interleukin-12 production	3/77	64/18614	0.002365579	0.015816548	0.011185641	CCL19/JAK3/TIGIT	3
BP	GO:0002440	production of molecular mediator of immune response	6/77	328/18614	0.002373712	0.015816548	0.011185641	BATF/CLNK/FOXP3/JAK3/MZB1/VPREB3	6
BP	GO:0045623	negative regulation of T-helper cell differentiation	2/77	18/18614	0.002475649	0.016410744	0.011605863	FOXP3/JAK3	2
BP	GO:0051208	sequestering of calcium ion	4/77	137/18614	0.002508525	0.016543403	0.011699681	CCL19/CD19/CXCL9/JSRP1	4
BP	GO:0032613	interleukin-10 production	3/77	66/18614	0.002582821	0.016860444	0.011923896	FOXP3/JAK3/TIGIT	3
BP	GO:0032653	regulation of interleukin-10 production	3/77	66/18614	0.002582821	0.016860444	0.011923896	FOXP3/JAK3/TIGIT	3
BP	GO:0001909	leukocyte mediated cytotoxicity	4/77	139/18614	0.002643493	0.017169355	0.012142361	CRTAM/KLRD1/LAG3/SLAMF7	4
BP	GO:0001912	positive regulation of leukocyte mediated cytotoxicity	3/77	67/18614	0.002695909	0.017338898	0.012262264	CRTAM/KLRD1/LAG3	3
BP	GO:0043270	positive regulation of monoatomic ion transport	5/77	231/18614	0.002696563	0.017338898	0.012262264	CD19/CXCL9/JAK3/MS4A1/P2RX5	5
BP	GO:0006816	calcium ion transport	7/77	455/18614	0.002745979	0.017481389	0.012363035	CCL19/CD19/CXCL9/JAK3/JSRP1/MS4A1/P2RX5	7
BP	GO:0032695	negative regulation of interleukin-12 production	2/77	19/18614	0.002759504	0.017481389	0.012363035	JAK3/TIGIT	2
BP	GO:0070242	thymocyte apoptotic process	2/77	19/18614	0.002759504	0.017481389	0.012363035	ADAM8/JAK3	2
BP	GO:0071356	cellular response to tumor necrosis factor	5/77	235/18614	0.002903189	0.018301473	0.012943008	AIM2/CCL19/CD70/TNFRSF13C/TNFRSF17	5
BP	GO:0002544	chronic inflammatory response	2/77	20/18614	0.00305792	0.01890618	0.013370664	CXCL13/FOXP3	2
BP	GO:0002643	regulation of tolerance induction	2/77	20/18614	0.00305792	0.01890618	0.013370664	FOXP3/IL2RA	2
BP	GO:0043011	myeloid dendritic cell differentiation	2/77	20/18614	0.00305792	0.01890618	0.013370664	BATF/UBD	2
BP	GO:0060340	positive regulation of type I interferon-mediated signaling pathway	2/77	20/18614	0.00305792	0.01890618	0.013370664	IKBKE/ZBP1	2
BP	GO:1904062	regulation of monoatomic cation transmembrane transport	6/77	346/18614	0.003092731	0.019029917	0.013458171	CD19/CXCL9/JSRP1/MMP9/MS4A1/P2RX5	6
BP	GO:0072678	T cell migration	3/77	71/18614	0.003178671	0.019465578	0.013766276	ADAM8/CXCL13/ITGAL	3
BP	GO:0046635	positive regulation of alpha-beta T cell activation	3/77	72/18614	0.003307092	0.020068601	0.01419274	CARD11/CCL19/FOXP3	3
BP	GO:0002837	regulation of immune response to tumor cell	2/77	21/18614	0.003370776	0.020068601	0.01419274	CRTAM/IL4I1	2
BP	GO:0043373	CD4-positive, alpha-beta T cell lineage commitment	2/77	21/18614	0.003370776	0.020068601	0.01419274	BATF/FOXP3	2
BP	GO:0045063	T-helper 1 cell differentiation	2/77	21/18614	0.003370776	0.020068601	0.01419274	CCL19/JAK3	2
BP	GO:0071731	response to nitric oxide	2/77	21/18614	0.003370776	0.020068601	0.01419274	CCL19/DPEP1	2
BP	GO:2000319	regulation of T-helper 17 cell differentiation	2/77	21/18614	0.003370776	0.020068601	0.01419274	BATF/FOXP3	2
BP	GO:0031343	positive regulation of cell killing	3/77	74/18614	0.003573384	0.021079689	0.014907793	CRTAM/KLRD1/LAG3	3
BP	GO:0032732	positive regulation of interleukin-1 production	3/77	74/18614	0.003573384	0.021079689	0.014907793	AIM2/CCL19/SAA1	3
BP	GO:0034765	regulation of monoatomic ion transmembrane transport	7/77	478/18614	0.003604753	0.021167638	0.014969992	CD19/CXCL9/JSRP1/KCNJ10/MMP9/MS4A1/P2RX5	7
BP	GO:1904064	positive regulation of cation transmembrane transport	4/77	152/18614	0.003644309	0.021302641	0.015065468	CD19/CXCL9/MS4A1/P2RX5	4
BP	GO:0002834	regulation of response to tumor cell	2/77	22/18614	0.003697949	0.021421452	0.015149492	CRTAM/IL4I1	2
BP	GO:0043371	negative regulation of CD4-positive, alpha-beta T cell differentiation	2/77	22/18614	0.003697949	0.021421452	0.015149492	FOXP3/JAK3	2
BP	GO:0070588	calcium ion transmembrane transport	6/77	360/18614	0.003756143	0.021660984	0.015318892	CCL19/CD19/CXCL9/JSRP1/MS4A1/P2RX5	6
BP	GO:0002363	alpha-beta T cell lineage commitment	2/77	23/18614	0.004039319	0.023086953	0.016327353	BATF/FOXP3	2
BP	GO:0045591	positive regulation of regulatory T cell differentiation	2/77	23/18614	0.004039319	0.023086953	0.016327353	FOXP3/IL4I1	2
BP	GO:0010038	response to metal ion	6/77	367/18614	0.004125033	0.023472534	0.016600041	AOC1/CPNE5/DPEP1/KCNJ10/MMP9/RASGRP2	6
BP	GO:0043154	negative regulation of cysteine-type endopeptidase activity involved in apoptotic process	3/77	78/18614	0.004144428	0.023479008	0.016604619	CD27/DPEP1/MMP9	3
BP	GO:0042430	indole-containing compound metabolic process	2/77	24/18614	0.004394766	0.024572477	0.017377932	IL4I1/TDO2	2
BP	GO:0043369	CD4-positive or CD8-positive, alpha-beta T cell lineage commitment	2/77	24/18614	0.004394766	0.024572477	0.017377932	BATF/FOXP3	2
BP	GO:0070233	negative regulation of T cell apoptotic process	2/77	24/18614	0.004394766	0.024572477	0.017377932	CD27/JAK3	2
BP	GO:0032693	negative regulation of interleukin-10 production	2/77	25/18614	0.004764172	0.026315778	0.018610815	FOXP3/JAK3	2
BP	GO:0051279	regulation of release of sequestered calcium ion into cytosol	3/77	82/18614	0.004767944	0.026315778	0.018610815	CD19/CXCL9/JSRP1	3
BP	GO:0061844	antimicrobial humoral immune response mediated by antimicrobial peptide	3/77	82/18614	0.004767944	0.026315778	0.018610815	CXCL13/CXCL14/CXCL9	3
BP	GO:0050871	positive regulation of B cell activation	3/77	83/18614	0.004932181	0.027105916	0.019169609	CARD11/CD27/TNFRSF13C	3
BP	GO:1902074	response to salt	6/77	383/18614	0.005068531	0.027736726	0.019615725	AOC1/CPNE5/DPEP1/KCNJ10/P2RX5/RASGRP2	6
BP	GO:0033622	integrin activation	2/77	26/18614	0.005147416	0.028049055	0.019836608	CXCL13/MZB1	2
BP	GO:0098586	cellular response to virus	3/77	85/18614	0.005270822	0.028600327	0.020226474	CCL19/IKBKE/POU2AF1	3
BP	GO:0042832	defense response to protozoan	2/77	27/18614	0.005544382	0.029832952	0.021098199	BATF/GBP4	2
BP	GO:0046639	negative regulation of alpha-beta T cell differentiation	2/77	27/18614	0.005544382	0.029832952	0.021098199	FOXP3/JAK3	2
BP	GO:0071277	cellular response to calcium ion	3/77	88/18614	0.005804492	0.031102402	0.021995969	CPNE5/DPEP1/RASGRP2	3
BP	GO:0002418	immune response to tumor cell	2/77	28/18614	0.005954953	0.031385529	0.0221962	CRTAM/IL4I1	2
BP	GO:0032703	negative regulation of interleukin-2 production	2/77	28/18614	0.005954953	0.031385529	0.0221962	FOXP3/LAG3	2
BP	GO:0042104	positive regulation of activated T cell proliferation	2/77	28/18614	0.005954953	0.031385529	0.0221962	IL2RA/JAK3	2
BP	GO:0070269	pyroptosis	2/77	28/18614	0.005954953	0.031385529	0.0221962	AIM2/ZBP1	2
BP	GO:0034767	positive regulation of monoatomic ion transmembrane transport	4/77	175/18614	0.005994637	0.031465725	0.022252915	CD19/CXCL9/MS4A1/P2RX5	4
BP	GO:2000117	negative regulation of cysteine-type endopeptidase activity	3/77	91/18614	0.006369444	0.033078261	0.023393319	CD27/DPEP1/MMP9	3
BP	GO:0001562	response to protozoan	2/77	29/18614	0.006379011	0.033078261	0.023393319	BATF/GBP4	2
BP	GO:0001773	myeloid dendritic cell activation	2/77	29/18614	0.006379011	0.033078261	0.023393319	BATF/UBD	2
BP	GO:0031348	negative regulation of defense response	5/77	284/18614	0.006450972	0.03331707	0.023562207	CNR2/FOXP3/IL2RA/KLRD1/SAA1	5
BP	GO:0007204	positive regulation of cytosolic calcium ion concentration	4/77	179/18614	0.006486211	0.033365072	0.023596154	CXCL13/JAK3/P2RX5/SAA1	4
BP	GO:0002360	T cell lineage commitment	2/77	30/18614	0.006816443	0.034511596	0.02440699	BATF/FOXP3	2
BP	GO:0002507	tolerance induction	2/77	30/18614	0.006816443	0.034511596	0.02440699	FOXP3/IL2RA	2
BP	GO:0002825	regulation of T-helper 1 type immune response	2/77	30/18614	0.006816443	0.034511596	0.02440699	CCL19/JAK3	2
BP	GO:0072539	T-helper 17 cell differentiation	2/77	30/18614	0.006816443	0.034511596	0.02440699	BATF/FOXP3	2
BP	GO:0001910	regulation of leukocyte mediated cytotoxicity	3/77	95/18614	0.007172163	0.0361702	0.025579973	CRTAM/KLRD1/LAG3	3
BP	GO:2000316	regulation of T-helper 17 type immune response	2/77	31/18614	0.007267132	0.036505982	0.025817442	BATF/FOXP3	2
BP	GO:0050728	negative regulation of inflammatory response	4/77	187/18614	0.007548237	0.037711074	0.026669696	CNR2/FOXP3/IL2RA/SAA1	4
BP	GO:0002709	regulation of T cell mediated immunity	3/77	97/18614	0.007594999	0.037711074	0.026669696	FOXP3/IL4I1/KLRD1	3
BP	GO:0006576	biogenic amine metabolic process	3/77	97/18614	0.007594999	0.037711074	0.026669696	AOC1/IL4I1/TDO2	3
BP	GO:0009072	aromatic amino acid metabolic process	2/77	32/18614	0.007730964	0.037802357	0.026734252	IL4I1/TDO2	2
BP	GO:0031057	negative regulation of histone modification	2/77	32/18614	0.007730964	0.037802357	0.026734252	FOXP3/PAX5	2
BP	GO:0035456	response to interferon-beta	2/77	32/18614	0.007730964	0.037802357	0.026734252	AIM2/IKBKE	2
BP	GO:0043552	positive regulation of phosphatidylinositol 3-kinase activity	2/77	32/18614	0.007730964	0.037802357	0.026734252	CCL19/CD19	2
BP	GO:0002700	regulation of production of molecular mediator of immune response	4/77	189/18614	0.00783059	0.038144463	0.026976194	CLNK/FOXP3/JAK3/MZB1	4
BP	GO:0010959	regulation of metal ion transport	6/77	423/18614	0.00811338	0.039372855	0.027844926	CD19/CXCL9/JAK3/JSRP1/MS4A1/P2RX5	6
BP	GO:0030101	natural killer cell activation	3/77	100/18614	0.008256428	0.039817987	0.028159729	CLNK/KLRD1/SLAMF7	3
BP	GO:0043123	positive regulation of I-kappaB kinase/NF-kappaB signaling	4/77	192/18614	0.008267031	0.039817987	0.028159729	CARD11/CCL19/IKBKE/UBD	4
BP	GO:0051607	defense response to virus	5/77	303/18614	0.008414269	0.040375933	0.028554315	AIM2/CXCL9/FOXP3/IKBKE/ZBP1	5
BP	GO:0048872	homeostasis of number of cells	5/77	304/18614	0.008527877	0.04061796	0.028725479	CARD11/FOXP3/IL2RA/JAK3/TNFRSF17	5
BP	GO:0140546	defense response to symbiont	5/77	304/18614	0.008527877	0.04061796	0.028725479	AIM2/CXCL9/FOXP3/IKBKE/ZBP1	5
BP	GO:0043372	positive regulation of CD4-positive, alpha-beta T cell differentiation	2/77	34/18614	0.008697605	0.040673165	0.028764521	CCL19/FOXP3	2
BP	GO:0050869	negative regulation of B cell activation	2/77	34/18614	0.008697605	0.040673165	0.028764521	CTLA4/FOXP3	2
BP	GO:1902624	positive regulation of neutrophil migration	2/77	34/18614	0.008697605	0.040673165	0.028764521	ADAM8/CCL19	2
BP	GO:2000406	positive regulation of T cell migration	2/77	34/18614	0.008697605	0.040673165	0.028764521	ADAM8/CXCL13	2
BP	GO:2000515	negative regulation of CD4-positive, alpha-beta T cell activation	2/77	34/18614	0.008697605	0.040673165	0.028764521	FOXP3/JAK3	2
BP	GO:0010720	positive regulation of cell development	6/77	432/18614	0.008948828	0.041696352	0.02948813	ADAM8/CCL19/CD27/FOXP3/IL2RA/IL4I1	6
BP	GO:0001906	cell killing	4/77	197/18614	0.009029425	0.041920002	0.029646298	CRTAM/KLRD1/LAG3/SLAMF7	4
BP	GO:0002719	negative regulation of cytokine production involved in immune response	2/77	35/18614	0.009200189	0.042559149	0.03009831	FOXP3/JAK3	2
BP	GO:0090218	positive regulation of lipid kinase activity	2/77	36/18614	0.009715467	0.044781685	0.031670112	CCL19/CD19	2
BP	GO:0032102	negative regulation of response to external stimulus	6/77	446/18614	0.010368861	0.047622698	0.033679308	CNR2/CXCL13/FOXP3/IL2RA/KLRD1/SAA1	6
BP	GO:0031341	regulation of cell killing	3/77	110/18614	0.010700921	0.048830231	0.034533289	CRTAM/KLRD1/LAG3	3
BP	GO:0002335	mature B cell differentiation	2/77	38/18614	0.010783659	0.048830231	0.034533289	CD19/POU2AF1	2
BP	GO:0043368	positive T cell selection	2/77	38/18614	0.010783659	0.048830231	0.034533289	BATF/FOXP3	2
BP	GO:0070229	negative regulation of lymphocyte apoptotic process	2/77	38/18614	0.010783659	0.048830231	0.034533289	CD27/JAK3	2
CC	GO:0009897	external side of plasma membrane	13/81	426/19518	2.08E-08	2.31E-06	2.14E-06	CD19/CD27/CD79A/CTLA4/CXCL9/IGLL5/IL2RA/ITGAL/LAG3/MS4A1/SLAMF7/TNFRSF13C/TNFRSF9	13
CC	GO:0001772	immunological synapse	3/81	43/19518	0.000753919	0.04184248	0.038886326	CARD11/CRTAM/IL4I1	3
MF	GO:0008009	chemokine activity	4/78	49/18369	5.51E-05	0.01030885	0.00916858	CCL19/CXCL13/CXCL14/CXCL9	4
MF	GO:0001664	G protein-coupled receptor binding	7/78	289/18369	0.000225837	0.017221532	0.015316645	CCL19/CXCL13/CXCL14/CXCL9/PNOC/SAA1/WNT10A	7
MF	GO:0042379	chemokine receptor binding	4/78	74/18369	0.000276281	0.017221532	0.015316645	CCL19/CXCL13/CXCL14/CXCL9	4
MF	GO:0005125	cytokine activity	6/78	235/18369	0.000490032	0.022908999	0.020375017	CCL19/CD70/CXCL13/CXCL14/CXCL9/WNT10A	6
MF	GO:0005126	cytokine receptor binding	6/78	270/18369	0.001011244	0.037820509	0.033637154	CCL19/CD70/CXCL13/CXCL14/CXCL9/JAK3	6
MF	GO:0008237	metallopeptidase activity	5/78	197/18369	0.00151069	0.047083177	0.041875272	ADAM28/ADAM8/ADAMDEC1/DPEP1/MMP9	5
MF	GO:0004222	metalloendopeptidase activity	4/78	122/18369	0.001808727	0.048040624	0.042726814	ADAM28/ADAM8/ADAMDEC1/MMP9	4
MF	GO:0016641	oxidoreductase activity, acting on the CH-NH2 group of donors, oxygen as acceptor	2/78	16/18369	0.002055214	0.048040624	0.042726814	AOC1/IL4I1	2
