# Supplementary material for: Targeting FCRLA to induce necrosis in lung adenocarcinoma: a novel strategy for prognosis and therapy via MPT-Driven pathways
Source: Front Immunol. 2025 Aug 13;16:1596179. doi: 10.3389/fimmu.2025.1596179 (PMC12380818; doi:10.3389/fimmu.2025.1596179)
Supplement: Supplementary file 4 [file Table3.csv]

Supplementary Table 3 KEGG enrichment analysis of candidate genes
ID	Description	GeneRatio	BgRatio	pvalue	p.adjust	qvalue	geneID	Count
hsa04060	Cytokine-cytokine receptor interaction	11/44	297/8644	1.83E-07	1.90E-05	1.69E-05	CCL19/CCR8/CD27/CD70/CXCL13/CXCL14/CXCL9/IL2RA/TNFRSF13C/TNFRSF17/TNFRSF9	11
hsa04061	Viral protein interaction with cytokine and cytokine receptor	6/44	100/8644	1.02E-05	0.000530242	0.00047228	CCL19/CCR8/CXCL13/CXCL14/CXCL9/IL2RA	6
hsa05340	Primary immunodeficiency	4/44	38/8644	3.80E-05	0.001187631	0.001057809	CD19/CD79A/JAK3/TNFRSF13C	4
hsa04062	Chemokine signaling pathway	7/44	192/8644	4.57E-05	0.001187631	0.001057809	CCL19/CCR8/CXCL13/CXCL14/CXCL9/JAK3/RASGRP2	7
hsa04662	B cell receptor signaling pathway	5/44	84/8644	6.20E-05	0.001289187	0.001148264	BLK/CARD11/CD19/CD79A/CR2	5
hsa00380	Tryptophan metabolism	3/44	42/8644	0.00123001	0.021320173	0.018989627	AOC1/IL4I1/TDO2	3
hsa04640	Hematopoietic cell lineage	4/44	99/8644	0.001546899	0.022982506	0.020470249	CD19/CR2/IL2RA/MS4A1	4
hsa05169	Epstein-Barr virus infection	5/44	202/8644	0.003434963	0.044654517	0.039773254	CD19/CR2/IKBKE/ITGAL/JAK3	5
