# Supplementary material for: Targeting FCRLA to induce necrosis in lung adenocarcinoma: a novel strategy for prognosis and therapy via MPT-Driven pathways
Source: Front Immunol. 2025 Aug 13;16:1596179. doi: 10.3389/fimmu.2025.1596179 (PMC12380818; doi:10.3389/fimmu.2025.1596179)
Supplement: Supplementary file 5 [file Table4.csv]

Supplementary Table 4 GSVA enrichment results
ID	Description	setSize	enrichmentScore	NES	pvalue	p.adjust	qvalue	rank	leading_edge	core_enrichment
KEGG_CYTOKINE_CYTOKINE_RECEPTOR_INTERACTION	KEGG_CYTOKINE_CYTOKINE_RECEPTOR_INTERACTION	191	-0.595695043	-2.503843153	2.58E-17	4.65E-15	2.85E-15	2047	tags=43%, list=15%, signal=37%	TGFB3/PDGFRB/IL17RA/NGFR/TGFB1/XCL1/CSF3R/GHR/CCL22/PDGFRA/IL15RA/TNFSF12/FLT4/RELT/IL15/CCR1/IL18R1/TNFRSF9/CXCL10/CD70/CXCL11/CD40/CSF1R/ACVRL1/CCL23/TNFSF14/TNF/IL11RA/CCL17/HGF/CCL3/PLEKHO2/TNFRSF1B/IL2RA/TNFRSF4/TNFSF13B/TNFRSF14/IL22RA2/CXCL12/IL10/CCL4/CCL3L3/FLT3LG/CCL21/TNFRSF25/XCL2/CCR8/TNFRSF8/CXCR6/CCL18/CCR5/CXCL9/CCR2/CCL5/IL2RG/IL2RB/FASLG/CXCR4/TNFSF8/IL7R/IL12RB1/CXCR3/CSF2RB/IL…
KEGG_INTESTINAL_IMMUNE_NETWORK_FOR_IGA_PRODUCTION	KEGG_INTESTINAL_IMMUNE_NETWORK_FOR_IGA_PRODUCTION	38	-0.833761823	-2.672507036	1.84E-14	1.66E-12	1.02E-12	1119	tags=84%, list=8%, signal=78%	TGFB1/ICOSLG/IL15RA/IL15/CD40/CD80/CD86/HLA-DMA/MAP3K14/ITGA4/TNFSF13B/CXCL12/HLA-DRA/IL10/HLA-DQA2/HLA-DRB1/HLA-DMB/HLA-DQB1/HLA-DPA1/HLA-DPB1/HLA-DRB5/HLA-DOA/HLA-DQA1/ITGB7/CXCR4/ICOS/CD28/HLA-DOB/CD40LG/TNFRSF17/TNFRSF13C/TNFRSF13B
KEGG_HEMATOPOIETIC_CELL_LINEAGE	KEGG_HEMATOPOIETIC_CELL_LINEAGE	72	-0.729078697	-2.652999897	4.77E-14	2.86E-12	1.76E-12	1125	tags=51%, list=8%, signal=47%	CD38/CSF1R/TNF/IL11RA/FCGR1A/CD7/IL2RA/CD33/ITGA4/ITGAM/HLA-DRA/HLA-DRB1/FLT3LG/CD1C/CD8B/CD4/CD1E/HLA-DRB5/CD1D/CD1B/CR1/IL7R/CD3G/CD8A/CD3D/CD2/GP1BA/CD3E/FLT3/CD5/CD37/IL5RA/CD22/CR2/CD19/FCER2/MS4A1
KEGG_CHEMOKINE_SIGNALING_PATHWAY	KEGG_CHEMOKINE_SIGNALING_PATHWAY	162	-0.579770929	-2.402107732	2.82E-13	1.27E-11	7.79E-12	1313	tags=32%, list=10%, signal=29%	GRK5/ARRB2/CCR1/CXCL10/GNGT2/ADCY7/CXCL11/JAK2/HCK/CCL23/CCL17/CCL3/VAV1/GNB3/GNG2/CXCL12/RAC2/PTK2B/ADCY4/CCL4/CCL3L3/CCL21/PLCB2/PIK3CD/XCL2/PREX1/CCR8/GNG7/CXCR6/JAK3/CCL18/CCR5/FGR/CXCL9/CCR2/CCL5/PIK3CG/WAS/CXCR4/PIK3R5/CXCR3/DOCK2/PRKCB/XCR1/CCR4/NCF1/CCL14/ITK/CCR7/CXCL13/RASGRP2/CCL19
KEGG_AUTOIMMUNE_THYROID_DISEASE	KEGG_AUTOIMMUNE_THYROID_DISEASE	30	-0.856892851	-2.606108673	4.45E-13	1.60E-11	9.85E-12	1276	tags=83%, list=9%, signal=76%	HLA-B/HLA-E/CD40/CD80/CD86/HLA-DMA/HLA-F/GZMB/HLA-DRA/IL10/HLA-DQA2/HLA-DRB1/HLA-DMB/HLA-DQB1/HLA-DPA1/PRF1/HLA-DPB1/HLA-DRB5/HLA-DOA/HLA-DQA1/FASLG/CTLA4/CD28/HLA-DOB/CD40LG
KEGG_PRIMARY_IMMUNODEFICIENCY	KEGG_PRIMARY_IMMUNODEFICIENCY	31	-0.846758967	-2.609009986	1.75E-12	5.23E-11	3.21E-11	823	tags=68%, list=6%, signal=64%	CD40/BLNK/CD8B/CD4/JAK3/IL2RG/CIITA/ICOS/IL7R/BTK/CD8A/CD3D/PTPRC/LCK/CD3E/CD40LG/ZAP70/CD79A/TNFRSF13C/CD19/TNFRSF13B
KEGG_ALLOGRAFT_REJECTION	KEGG_ALLOGRAFT_REJECTION	30	-0.846228331	-2.573674164	2.18E-12	5.23E-11	3.21E-11	1276	tags=83%, list=9%, signal=76%	HLA-B/HLA-E/CD40/CD80/CD86/TNF/HLA-DMA/HLA-F/GZMB/HLA-DRA/IL10/HLA-DQA2/HLA-DRB1/HLA-DMB/HLA-DQB1/HLA-DPA1/PRF1/HLA-DPB1/HLA-DRB5/HLA-DOA/HLA-DQA1/FASLG/CD28/HLA-DOB/CD40LG
KEGG_SYSTEMIC_LUPUS_ERYTHEMATOSUS	KEGG_SYSTEMIC_LUPUS_ERYTHEMATOSUS	46	-0.766412682	-2.565804652	2.50E-12	5.23E-11	3.21E-11	1622	tags=72%, list=12%, signal=64%	FCGR3A/C4A/C4B/C1S/CD40/CD80/CD86/C1R/TNF/FCGR1A/C1QC/HLA-DMA/HLA-DRA/C1QB/IL10/HLA-DQA2/HLA-DRB1/FCGR2B/HLA-DMB/HLA-DQB1/C1QA/HLA-DPA1/HLA-DPB1/HLA-DRB5/FCGR2C/HLA-DOA/HLA-DQA1/C6/CD28/HLA-DOB/CTSG/CD40LG/C7
KEGG_CELL_ADHESION_MOLECULES_CAMS	KEGG_CELL_ADHESION_MOLECULES_CAMS	117	-0.619059805	-2.437516242	2.61E-12	5.23E-11	3.21E-11	2149	tags=57%, list=16%, signal=49%	ITGA9/CNTNAP1/HLA-A/SELE/ICAM2/MPZ/JAM3/HLA-G/CLDN5/CD34/ICOSLG/CLDN15/HLA-C/CLDN16/CDH5/HLA-B/VCAM1/CLDN2/PECAM1/HLA-E/CD40/CD80/CD86/PDCD1LG2/JAM2/NRXN2/HLA-DMA/HLA-F/ITGA4/ITGAM/HLA-DRA/HLA-DQA2/HLA-DRB1/HLA-DMB/HLA-DQB1/ITGB2/CD8B/HLA-DPA1/CD4/ITGA8/SIGLEC1/NFASC/HLA-DPB1/SELP/HLA-DRB5/SELPLG/CD226/CLDN18/HLA-DOA/HLA-DQA1/SELL/ITGB7/ICOS/CD8A/SPN/CTLA4/CD28/PDCD1/PTPRC/CD2/CADM3/HLA-DOB/CD6/I…
KEGG_RIBOSOME	KEGG_RIBOSOME	84	0.593628147	2.538719703	6.06E-11	1.09E-09	6.69E-10	4412	tags=81%, list=32%, signal=55%	RPS18/RPLP0/MRPL13/RSL24D1/RPS10/RPL22L1/RPL8/RPS7/RPL27/RPS21/RPL9/RPL37/RPS3A/RPL39/RPL37A/RPL38/RPL12/RPS3/RPL36A/RPL24/RPL29/RPSA/RPS5/RPS8/RPL7/RPL35A/RPL23A/RPL4/RPL10A/RPL17/RPL31/RPLP1/RPL14/RPL35/RPL26L1/RPS17/RPL41/RPL30/RPS24/RPL7A/RPL5/RPS26/RPS2/RPS6/RPL23/RPS20/RPS16/RPL19/RPS29/RPL18A/RPS27A/RPL26/RPL6/RPS15A/RPL27A/RPL32/RPS25/RPL10/RPS27/RPL36/RPL15/RPS19/RPL22/RPS13/RPS4X/RPL18/…
KEGG_CELL_CYCLE	KEGG_CELL_CYCLE	121	0.529310467	2.428328596	8.59E-11	1.41E-09	8.63E-10	3415	tags=54%, list=25%, signal=41%	TTK/CCNB2/MAD2L1/ORC1/CDC6/CCNA2/BUB1B/CCNB1/CDC20/CHEK1/CDK1/BUB1/CDC25A/CDC25C/MCM4/CDC45/SKP2/ESPL1/SFN/MCM2/PLK1/MCM6/E2F1/ORC6/PCNA/YWHAZ/DBF4/MCM7/PRKDC/YWHAG/PTTG1/RAD21/YWHAQ/ORC5/MYC/CCNE2/CDC7/YWHAE/PKMYT1/ANAPC11/CDK7/HDAC2/MCM3/E2F2/CCND1/CDK6/CCNE1/CDK2/CHEK2/E2F3/CCNB3/SMC3/ANAPC1/ORC4/CDKN2A/TFDP1/BUB3/CDC27/MAD2L2/CDK4/WEE1/SMAD2/ANAPC13/ANAPC10/RBX1
KEGG_ASTHMA	KEGG_ASTHMA	20	-0.888626865	-2.449758404	1.03E-10	1.55E-09	9.52E-10	1302	tags=90%, list=9%, signal=82%	FCER1G/CD40/TNF/HLA-DMA/HLA-DRA/IL10/HLA-DQA2/HLA-DRB1/HLA-DMB/HLA-DQB1/HLA-DPA1/HLA-DPB1/HLA-DRB5/MS4A2/HLA-DOA/HLA-DQA1/HLA-DOB/CD40LG
KEGG_T_CELL_RECEPTOR_SIGNALING_PATHWAY	KEGG_T_CELL_RECEPTOR_SIGNALING_PATHWAY	99	-0.613292481	-2.357642886	1.67E-10	2.32E-09	1.42E-09	1547	tags=33%, list=11%, signal=30%	FOS/MAPK11/FYN/PTPN6/NFATC1/TNF/VAV1/MAP3K14/NFATC2/PRKCQ/IL10/LCP2/CD8B/CD4/PIK3CD/PIK3CG/ICOS/CD3G/CD8A/GRAP2/PIK3R5/CTLA4/CD3D/CD28/PDCD1/PTPRC/LCK/CD247/CD3E/LAT/ITK/CD40LG/ZAP70
KEGG_GRAFT_VERSUS_HOST_DISEASE	KEGG_GRAFT_VERSUS_HOST_DISEASE	31	-0.786227353	-2.422501673	6.95E-09	8.93E-08	5.48E-08	1683	tags=87%, list=12%, signal=77%	HLA-A/HLA-G/HLA-C/KLRC1/HLA-B/HLA-E/CD80/CD86/TNF/HLA-DMA/HLA-F/GZMB/HLA-DRA/HLA-DQA2/HLA-DRB1/HLA-DMB/HLA-DQB1/HLA-DPA1/PRF1/KLRD1/HLA-DPB1/HLA-DRB5/HLA-DOA/HLA-DQA1/FASLG/CD28/HLA-DOB
KEGG_LEISHMANIA_INFECTION	KEGG_LEISHMANIA_INFECTION	67	-0.643847681	-2.329057192	9.41E-09	1.06E-07	6.50E-08	1903	tags=52%, list=14%, signal=45%	TGFB3/TGFB1/CYBA/C3/FCGR3A/NCF2/FOS/TLR2/MAPK11/PTPN6/JAK2/TNF/TLR4/FCGR1A/HLA-DMA/ITGA4/ITGAM/HLA-DRA/IL10/HLA-DQA2/HLA-DRB1/HLA-DMB/HLA-DQB1/ITGB2/HLA-DPA1/NCF4/HLA-DPB1/HLA-DRB5/FCGR2C/HLA-DOA/HLA-DQA1/CR1/PRKCB/HLA-DOB/NCF1
KEGG_B_CELL_RECEPTOR_SIGNALING_PATHWAY	KEGG_B_CELL_RECEPTOR_SIGNALING_PATHWAY	72	-0.636805095	-2.317231128	9.25E-09	1.06E-07	6.50E-08	1569	tags=38%, list=11%, signal=33%	PPP3CC/SYK/DAPP1/FOS/PTPN6/NFATC1/RASGRP3/VAV1/PIK3AP1/BLNK/NFATC2/RAC2/FCGR2B/LILRB3/PIK3CD/CD72/INPP5D/PIK3CG/BTK/PIK3R5/PLCG2/PRKCB/CD22/CD79A/CR2/CD79B/CD19
KEGG_NATURAL_KILLER_CELL_MEDIATED_CYTOTOXICITY	KEGG_NATURAL_KILLER_CELL_MEDIATED_CYTOTOXICITY	100	-0.574430212	-2.212463769	1.37E-08	1.45E-07	8.89E-08	2168	tags=42%, list=16%, signal=36%	PIK3R1/HLA-A/ICAM2/HLA-G/PPP3CC/SYK/HLA-C/KLRC1/FCGR3A/FYN/FCER1G/HLA-B/PTPN6/HLA-E/NFATC1/TNF/VAV1/TYROBP/NFATC2/GZMB/RAC2/PTK2B/LCP2/ITGB2/PIK3CD/PRF1/CD244/HCST/KLRD1/PIK3CG/FASLG/PIK3R5/PLCG2/LCK/PRKCB/CD247/LAT/CD48/ITGAL/SH2D1A/ZAP70/NCR3
KEGG_VIRAL_MYOCARDITIS	KEGG_VIRAL_MYOCARDITIS	60	-0.657222681	-2.303635255	1.83E-08	1.83E-07	1.12E-07	1424	tags=50%, list=10%, signal=45%	FYN/HLA-B/HLA-E/CD40/CD80/CD86/MYH7B/MYH3/LAMA2/HLA-DMA/HLA-F/HLA-DRA/MYH11/RAC2/HLA-DQA2/HLA-DRB1/HLA-DMB/HLA-DQB1/ITGB2/HLA-DPA1/PRF1/HLA-DPB1/HLA-DRB5/SGCA/HLA-DOA/HLA-DQA1/CD28/HLA-DOB/ITGAL/CD40LG
KEGG_OXIDATIVE_PHOSPHORYLATION	KEGG_OXIDATIVE_PHOSPHORYLATION	93	0.499981872	2.176076256	2.05E-07	1.94E-06	1.19E-06	5127	tags=77%, list=37%, signal=49%	NDUFA4L2/ATP6V1B1/ATP6V0A4/CYC1/NDUFB9/COX6A1/NDUFS1/UQCRH/COX5A/COX7A2/COX7A2L/NDUFB4/PPA2/UQCRQ/NDUFB5/UQCRHL/NDUFS6/COX5B/NDUFA4/SDHC/NDUFS5/COX6B1/ATP6V1E2/ATP6V1G1/COX6C/NDUFB3/PPA1/NDUFB6/NDUFAB1/NDUFV2/UQCRC1/ATP6V1C2/NDUFA8/UQCR10/NDUFC1/ATP6V1H/NDUFA6/NDUFS2/NDUFA5/ATP6V1D/SDHA/NDUFS4/NDUFC2/COX7C/SDHD/COX15/NDUFB2/UQCRB/ATP6V1C1/COX8A/SDHB/ATP6V1E1/UQCRFS1/NDUFB1/COX7B/NDUFA9/NDUFS8/COX…
KEGG_PYRIMIDINE_METABOLISM	KEGG_PYRIMIDINE_METABOLISM	90	0.486914332	2.111579447	1.52E-06	1.37E-05	8.42E-06	4352	tags=58%, list=32%, signal=40%	RRM2/TXNRD1/TK1/UCK2/CDA/NME1/PRIM1/TYMS/NME2/NME4/CTPS1/POLE2/POLR3G/PNP/DTYMK/RRM1/NT5E/PNPT1/CANT1/POLD2/POLE4/UMPS/POLR1C/PRIM2/POLR2K/POLR1B/POLR2H/POLE3/NT5C3A/CTPS2/POLR2J/POLR2D/POLR1A/CAD/POLR3A/ENTPD5/CMPK1/POLR3H/UPP1/POLR3C/POLR1D/POLR3K/DUT/POLR2B/NT5M/NT5C2/POLR1E/POLA1/POLA2/NME7/POLD3/POLR3B
KEGG_SPLICEOSOME	KEGG_SPLICEOSOME	124	0.433196427	1.983922015	2.12E-06	1.81E-05	1.11E-05	3922	tags=45%, list=28%, signal=33%	HSPA6/HSPA1A/HSPA1B/PPIL1/SNRPG/SNRPE/SNRPD1/EIF4A3/ALYREF/LSM2/SF3B6/SNRPF/LSM5/SNRPC/BUD31/SNRPD2/SNRPB/PHF5A/HNRNPC/HSPA2/CDC5L/THOC3/PPIH/PRPF4/HSPA8/PUF60/PRPF40A/MAGOHB/BCAS2/SRSF9/USP39/DHX15/PLRG1/LSM4/SNRPD3/SMNDC1/SF3B4/SNRPA1/MAGOH/HNRNPU/NCBP2/SNRNP40/SNRNP27/LSM3/PRPF19/WBP11/EFTUD2/SNRPB2/HNRNPK/SNRNP200/TXNL4A/RBM8A/AQR/SF3B3/DDX23/SNW1
KEGG_ANTIGEN_PROCESSING_AND_PRESENTATION	KEGG_ANTIGEN_PROCESSING_AND_PRESENTATION	58	-0.603081949	-2.109620044	2.37E-06	1.94E-05	1.19E-05	1683	tags=52%, list=12%, signal=46%	HLA-A/TAP2/HLA-G/HLA-C/KLRC1/B2M/HLA-B/HLA-E/CTSS/HLA-DMA/HLA-F/HLA-DRA/HLA-DQA2/HLA-DRB1/HLA-DMB/CD74/HLA-DQB1/CD8B/HLA-DPA1/IFI30/CD4/KLRD1/HLA-DPB1/HLA-DRB5/HLA-DOA/HLA-DQA1/CIITA/CD8A/HLA-DOB/LTA
KEGG_DNA_REPLICATION	KEGG_DNA_REPLICATION	35	0.646506877	2.313890075	3.88E-06	3.04E-05	1.86E-05	1789	tags=54%, list=13%, signal=47%	MCM4/MCM2/RFC3/PRIM1/DNA2/RFC4/MCM6/POLE2/PCNA/MCM7/RFC5/RNASEH2A/FEN1/RFC2/POLD2/POLE4/SSBP1/MCM3/PRIM2
KEGG_TYPE_I_DIABETES_MELLITUS	KEGG_TYPE_I_DIABETES_MELLITUS	36	-0.678140405	-2.141169328	7.31E-06	5.48E-05	3.37E-05	1276	tags=64%, list=9%, signal=58%	HLA-B/HLA-E/CD80/CD86/TNF/HLA-DMA/HLA-F/GZMB/HLA-DRA/HLA-DQA2/HLA-DRB1/HLA-DMB/HLA-DQB1/HLA-DPA1/PRF1/HLA-DPB1/HLA-DRB5/HLA-DOA/HLA-DQA1/FASLG/CD28/HLA-DOB/LTA
KEGG_NEUROACTIVE_LIGAND_RECEPTOR_INTERACTION	KEGG_NEUROACTIVE_LIGAND_RECEPTOR_INTERACTION	123	-0.481949961	-1.909612366	8.93E-06	6.43E-05	3.95E-05	2038	tags=44%, list=15%, signal=38%	PTGER1/P2RY11/AVPR2/LTB4R2/PTGER2/GABRE/GHR/LTB4R/AGTR1/CYSLTR1/GRID1/FPR1/SCTR/ADORA3/CALCRL/CNR1/ADCYAP1R1/CHRNA10/C5AR1/MCHR1/PTAFR/LPAR6/PTGFR/RXFP1/OXTR/GRIN3A/EDNRB/PTH1R/VIPR1/FPR3/P2RY14/GABBR1/C3AR1/DRD1/S1PR1/CYSLTR2/ADRB2/P2RX7/PTGIR/NMUR1/GRIK4/PTGER4/GRIN3B/GIPR/GZMA/P2RY13/S1PR4/GRIA1/CTSG/P2RX5/P2RY10/PTGDR/P2RX1/CNR2
KEGG_PARKINSONS_DISEASE	KEGG_PARKINSONS_DISEASE	91	0.459027102	1.991585463	1.23E-05	8.51E-05	5.22E-05	5127	tags=75%, list=37%, signal=47%	UCHL1/GPR37/SLC6A3/NDUFA4L2/CYCS/VDAC2/CYC1/NDUFB9/VDAC3/COX6A1/NDUFS1/UQCRH/COX5A/COX7A2/COX7A2L/NDUFB4/UQCRQ/NDUFB5/UQCRHL/NDUFS6/COX5B/NDUFA4/SDHC/NDUFS5/VDAC1/COX6B1/SLC25A5/COX6C/NDUFB3/NDUFB6/NDUFAB1/NDUFV2/UQCRC1/NDUFA8/UBE2L3/UQCR10/NDUFC1/NDUFA6/NDUFS2/NDUFA5/SDHA/NDUFS4/NDUFC2/COX7C/SDHD/NDUFB2/UQCRB/COX8A/SDHB/UQCRFS1/NDUFB1/COX7B/NDUFA9/NDUFS8/PARK7/UBE2G1/UQCRC2/CASP9/NDUFS3/NDUFB7/N…
KEGG_GLUTATHIONE_METABOLISM	KEGG_GLUTATHIONE_METABOLISM	44	0.575888524	2.186626481	1.38E-05	9.21E-05	5.66E-05	1396	tags=39%, list=10%, signal=35%	GPX2/ODC1/GCLC/RRM2/G6PD/GSR/PGD/GCLM/MGST1/IDH1/GSTP1/GSTO2/GGCT/RRM1/GSTZ1/SMS/GSTM3
KEGG_FC_EPSILON_RI_SIGNALING_PATHWAY	KEGG_FC_EPSILON_RI_SIGNALING_PATHWAY	70	-0.553125046	-2.009367691	1.94E-05	0.000120356	7.39E-05	1503	tags=33%, list=11%, signal=29%	MAPK11/MAPK10/FYN/PLA2G6/FCER1G/TNF/VAV1/PLA2G5/RAC2/LCP2/PLA2G4E/JMJD7-PLA2G4B/PIK3CD/PLA2G2A/MS4A2/INPP5D/PIK3CG/BTK/PIK3R5/PLCG2/PRKCB/LAT/PLA2G2D
KEGG_JAK_STAT_SIGNALING_PATHWAY	KEGG_JAK_STAT_SIGNALING_PATHWAY	104	-0.499439698	-1.94596761	2.01E-05	0.000120356	7.39E-05	2852	tags=39%, list=21%, signal=32%	SOCS2/STAT1/IL6R/OSM/SOCS3/IL12A/CSF3/EPOR/IL7/STAT5B/CSF2RA/PIK3R1/TYK2/CSF3R/GHR/IL15RA/IL15/PTPN6/JAK2/SOCS1/STAT4/IL11RA/STAT5A/IL2RA/CCND2/IRF9/IL22RA2/IL10/PIK3CD/JAK3/PIK3CG/IL2RG/IL2RB/IL7R/IL12RB1/PIK3R5/CSF2RB/IL10RA/IL21R/IL24/IL5RA
KEGG_LEUKOCYTE_TRANSENDOTHELIAL_MIGRATION	KEGG_LEUKOCYTE_TRANSENDOTHELIAL_MIGRATION	98	-0.502977326	-1.930638464	2.01E-05	0.000120356	7.39E-05	2035	tags=39%, list=15%, signal=33%	MYL5/JAM3/CLDN5/CYBA/CLDN15/CLDN16/NCF2/MAPK11/RAPGEF3/CDH5/VCAM1/MMP2/CLDN2/PECAM1/RASSF5/JAM2/VAV1/ITGA4/ITGAM/TXK/CXCL12/RAC2/PTK2B/CYBB/ITGB2/NCF4/PIK3CD/MMP9/CLDN18/RHOH/PIK3CG/CXCR4/PIK3R5/PLCG2/PRKCB/NCF1/ITGAL/ITK
KEGG_ARGININE_AND_PROLINE_METABOLISM	KEGG_ARGININE_AND_PROLINE_METABOLISM	48	0.546176829	2.088158185	3.16E-05	0.000183735	0.000112819	3157	tags=50%, list=23%, signal=39%	CPS1/ODC1/CKMT1B/CKMT1A/NOS1/PYCR1/NOS2/ARG2/ASS1/GLUD2/P4HA1/ALDH18A1/ALDH1B1/SMS/AGMAT/CKB/GAMT/GOT1/GOT2/OAT/MAOA/AOC1/NOS3/PRODH
KEGG_TOLL_LIKE_RECEPTOR_SIGNALING_PATHWAY	KEGG_TOLL_LIKE_RECEPTOR_SIGNALING_PATHWAY	83	-0.512885582	-1.897412447	6.38E-05	0.000359008	0.000220444	3348	tags=48%, list=24%, signal=37%	IRAK4/IL1B/IKBKB/IRF7/AKT3/IFNAR2/IKBKE/TLR5/MAP3K8/STAT1/JUN/IL12A/TRAF3/IRF3/TLR1/PIK3R1/TLR6/CTSK/FOS/TLR2/MAPK11/CD14/MAPK10/IRF5/CXCL10/CXCL11/CD40/CD80/CD86/TNF/TLR4/CCL3/CCL4/TLR7/PIK3CD/TLR8/CXCL9/CCL5/PIK3CG/PIK3R5
KEGG_PROTEASOME	KEGG_PROTEASOME	40	0.555364973	2.071470346	0.000133665	0.00072908	0.000447681	4193	tags=72%, list=30%, signal=51%	PSMD14/PSMB5/PSMD2/PSMD11/PSMD12/PSMD1/PSME3/PSMB3/PSMC1/PSMA5/PSMC4/POMP/PSMD4/PSMD3/PSMD8/PSMB4/PSMA4/PSMC6/PSMC2/PSME4/PSMD7/PSMA7/PSMB7/PSMA6/PSMC5/PSMB2/PSMB6/PSMC3/PSMA3
KEGG_OOCYTE_MEIOSIS	KEGG_OOCYTE_MEIOSIS	97	0.414038005	1.83137297	0.000172053	0.000910869	0.000559306	3903	tags=47%, list=28%, signal=34%	CCNB2/MAD2L1/AURKA/CCNB1/CDC20/CDK1/BUB1/CDC25C/ESPL1/PLK1/YWHAZ/YWHAG/PTTG1/CHP1/YWHAQ/PPP2R1B/PPP1CB/CCNE2/YWHAE/PKMYT1/IGF1R/RPS6KA6/ANAPC11/CCNE1/CDK2/CALM2/SLK/FBXO5/SMC3/FBXO43/ANAPC1/PPP3R1/PPP3CA/PPP2R5E/CDC27/PPP1CC/MAD2L2/ANAPC13/ANAPC10/RBX1/MAP2K1/SKP1/MAPK1/PPP2R5D/PPP1CA/SMC1A
KEGG_CITRATE_CYCLE_TCA_CYCLE	KEGG_CITRATE_CYCLE_TCA_CYCLE	28	0.601682306	2.032751414	0.000293613	0.001510012	0.0009272	4028	tags=75%, list=29%, signal=53%	OGDHL/IDH1/DLAT/MDH2/FH/ACO1/SUCLG2/SDHC/DLD/ACLY/MDH1/SUCLA2/SDHA/CS/PC/SUCLG1/SDHD/IDH2/IDH3A/SDHB/PDHB
KEGG_VASCULAR_SMOOTH_MUSCLE_CONTRACTION	KEGG_VASCULAR_SMOOTH_MUSCLE_CONTRACTION	93	-0.467691728	-1.786950362	0.000458186	0.002249101	0.001381027	2031	tags=32%, list=15%, signal=28%	KCNMA1/ITPR2/PPP1R14A/RAMP2/AGTR1/GUCY1A2/ACTG2/MYLK/NPR2/PRKCH/CALCRL/KCNMB1/NPR1/PLA2G6/ADCY7/CACNA1F/ARHGEF1/PLA2G5/PRKCQ/CACNA1C/MYH11/PTGIR/RAMP3/ADCY4/PLA2G4E/JMJD7-PLA2G4B/PLCB2/PLA2G2A/PRKCB/PLA2G2D
KEGG_ALZHEIMERS_DISEASE	KEGG_ALZHEIMERS_DISEASE	132	0.357168314	1.663047396	0.000462315	0.002249101	0.001381027	5127	tags=66%, list=37%, signal=42%	NOS1/NDUFA4L2/CYCS/GAPDH/CYC1/NDUFB9/PLCB1/COX6A1/NDUFS1/UQCRH/COX5A/CHP1/COX7A2/COX7A2L/NDUFB4/BACE2/UQCRQ/MME/NDUFB5/ATP2A2/UQCRHL/NDUFS6/COX5B/NDUFA4/CALM2/SDHC/ADAM17/NDUFS5/LPL/COX6B1/BID/PPP3R1/PPP3CA/COX6C/NDUFB3/NCSTN/FADD/NDUFB6/IDE/NDUFAB1/NDUFV2/UQCRC1/NDUFA8/UQCR10/NDUFC1/NDUFA6/NDUFS2/NDUFA5/ADAM10/SDHA/NDUFS4/HSD17B10/APH1A/NDUFC2/COX7C/APP/SDHD/NDUFB2/UQCRB/COX8A/MAPK1/PSEN1/SDHB/N…
KEGG_P53_SIGNALING_PATHWAY	KEGG_P53_SIGNALING_PATHWAY	64	0.45270611	1.82460857	0.000903203	0.004278328	0.002627043	2318	tags=34%, list=17%, signal=29%	SERPINB5/RRM2/CCNB2/CCNB1/CHEK1/CDK1/PERP/SFN/GTSE1/CYCS/IGFBP3/PMAIP1/CCNE2/EI24/CCND1/CCNG2/CDK6/CCNE1/CDK2/CHEK2/CCNB3/BID
KEGG_FC_GAMMA_R_MEDIATED_PHAGOCYTOSIS	KEGG_FC_GAMMA_R_MEDIATED_PHAGOCYTOSIS	90	-0.455602384	-1.727413005	0.000938731	0.004332606	0.002660372	1331	tags=22%, list=10%, signal=20%	PLA2G6/HCK/FCGR1A/VAV1/PLA2G4F/RAC2/FCGR2B/PLA2G4E/PIK3CD/FCGR2C/INPP5D/PIK3CG/WAS/PIK3R5/PLCG2/DOCK2/PTPRC/PRKCB/NCF1/LAT
KEGG_HUNTINGTONS_DISEASE	KEGG_HUNTINGTONS_DISEASE	145	0.348997127	1.64866897	0.001218033	0.005481148	0.003365617	5139	tags=61%, list=37%, signal=38%	NDUFA4L2/PPARGC1A/BDNF/CYCS/VDAC2/CYC1/NDUFB9/VDAC3/PLCB1/COX6A1/NDUFS1/UQCRH/COX5A/TFAM/COX7A2/COX7A2L/NDUFB4/HDAC2/UQCRQ/NDUFB5/UQCRHL/NDUFS6/CLTC/COX5B/POLR2K/NDUFA4/CREB3L4/SOD1/SDHC/NDUFS5/VDAC1/COX6B1/POLR2H/POLR2J/SLC25A5/COX6C/NDUFB3/POLR2D/NDUFB6/NDUFAB1/NDUFV2/AP2B1/UQCRC1/NDUFA8/UQCR10/NDUFC1/NDUFA6/NDUFS2/NDUFA5/AP2M1/SDHA/NDUFS4/NDUFC2/CLTA/COX7C/SDHD/NDUFB2/UQCRB/RCOR1/POLR2B/PPARG/…
KEGG_PENTOSE_PHOSPHATE_PATHWAY	KEGG_PENTOSE_PHOSPHATE_PATHWAY	21	0.619160594	1.920672923	0.00187766	0.008243384	0.005061727	2722	tags=62%, list=20%, signal=50%	G6PD/PGD/TALDO1/TKT/PGM2/PFKP/DERA/RPE/ALDOA/GPI/PRPS2/PFKM/PGM1
KEGG_MISMATCH_REPAIR	KEGG_MISMATCH_REPAIR	22	0.605937107	1.908166691	0.001966076	0.008426038	0.005173883	4320	tags=68%, list=31%, signal=47%	EXO1/RFC3/RFC4/PCNA/RFC5/MSH2/RFC2/POLD2/SSBP1/MSH6/RPA3/PMS2/MSH3/RFC1/POLD3
KEGG_GLYCOLYSIS_GLUCONEOGENESIS	KEGG_GLYCOLYSIS_GLUCONEOGENESIS	45	0.476546828	1.817464537	0.002068247	0.008657778	0.00531618	2722	tags=51%, list=20%, signal=41%	ALDH3A1/ALDH3B2/GAPDH/LDHA/ENO3/PKM/TPI1/DLAT/ENO1/PGK1/LDHB/ALDH1B1/PGM2/PFKP/ALDOA/ADH5/GPI/DLD/PGAM1/BPGM/PFKM/HK2/PGM1
KEGG_CALCIUM_SIGNALING_PATHWAY	KEGG_CALCIUM_SIGNALING_PATHWAY	129	-0.392890932	-1.571037046	0.002690169	0.011005235	0.0067576	2376	tags=35%, list=17%, signal=29%	PLCG1/ADRB1/GNAL/CACNA1H/PHKG1/HRH2/TNNC1/PTGER1/PDGFRB/ITPR2/PLN/LTB4R2/PPP3CC/AGTR1/CYSLTR1/SLC8A1/PDGFRA/MYLK/PTAFR/PTGFR/OXTR/ADCY7/RYR2/CACNA1A/CACNA1F/EDNRB/CD38/RYR3/ATP2A3/CACNA1I/PDE1B/DRD1/CAMK2A/CYSLTR2/CACNA1C/ADRB2/P2RX7/PTK2B/ADCY4/PLCB2/CAMK4/PLCG2/PRKCB/P2RX5/P2RX1
KEGG_DRUG_METABOLISM_OTHER_ENZYMES	KEGG_DRUG_METABOLISM_OTHER_ENZYMES	22	0.588622819	1.853641976	0.003486683	0.013946732	0.008563783	2490	tags=45%, list=18%, signal=37%	CES1/TK1/UCK2/CDA/XDH/GMPS/IMPDH2/UMPS/TPMT/HPRT1
KEGG_BASE_EXCISION_REPAIR	KEGG_BASE_EXCISION_REPAIR	33	0.492088615	1.748070616	0.003970488	0.015206123	0.009337093	4388	tags=55%, list=32%, signal=37%	NEIL3/UNG/POLE2/PCNA/TDG/FEN1/POLD2/POLE4/POLB/APEX1/SMUG1/POLE3/LIG3/PARP1/NTHL1/PARP2/POLD3/HMGB1
KEGG_UBIQUITIN_MEDIATED_PROTEOLYSIS	KEGG_UBIQUITIN_MEDIATED_PROTEOLYSIS	127	0.338928984	1.562277853	0.003966419	0.015206123	0.009337093	5351	tags=55%, list=39%, signal=34%	CDC20/UBE2C/SKP2/BRCA1/UBE2S/UBE2K/UBA2/CBLC/ANAPC11/FBXO2/UBE2W/NEDD4/UBE2N/RNF7/NHLRC1/TRIM37/ANAPC1/UBE2E3/UBE2R2/MID1/SAE1/UBE2L3/UBE2Q1/CDC27/CUL2/NEDD4L/UBE2E1/ERCC8/ANAPC13/ANAPC10/PRPF19/RBX1/SMURF1/UBE2D1/CUL3/UBE2H/UBE3C/UBE2F/SKP1/UBE4A/UBE2Q2/CUL4B/ITCH/TRIP12/UBE3A/MDM2/DDB1/CDC34/UBE2M/UBA6/ANAPC7/HUWE1/UBE2G1/CUL5/WWP1/UBE2D4/UBE2D3/CUL4A/UBE2D2/UBR5/UBA3/RCHY1/PIAS2/UBE2O/CUL7/SMU…
KEGG_DILATED_CARDIOMYOPATHY	KEGG_DILATED_CARDIOMYOPATHY	73	-0.458507392	-1.667959532	0.004515793	0.016934226	0.010398209	2421	tags=40%, list=18%, signal=33%	SGCD/ADRB1/CACNA2D3/ITGA9/TNNC1/TGFB3/IGF1/CACNB1/PLN/TGFB1/SLC8A1/CACNB4/ITGA7/TTN/CACNA2D4/ADCY7/RYR2/CACNA1F/CACNA2D2/ITGA10/TNF/LAMA2/ITGA4/CACNA1C/ADCY4/ITGA8/SGCA/ITGB7/DES
KEGG_RNA_DEGRADATION	KEGG_RNA_DEGRADATION	50	0.43855345	1.685453101	0.005570372	0.020462589	0.012564748	6336	tags=78%, list=46%, signal=42%	HSPD1/ENO3/LSM1/LSM2/ENO1/LSM5/PNPT1/EXOSC4/HSPA9/C1D/LSM4/EDC3/PAPOLA/LSM3/CNOT2/EXOSC2/CNOT7/DCPS/EXOSC6/EXOSC5/ZCCHC7/EXOSC3/PATL1/MPHOSPH6/ENO2/CNOT6/XRN2/EXOSC1/CNOT8/DDX6/LSM6/DIS3/CNOT10/EXOSC9/CNOT1/CNOT4/EXOSC8/PARN/EXOSC10
KEGG_NITROGEN_METABOLISM	KEGG_NITROGEN_METABOLISM	19	0.580007587	1.730166184	0.00600458	0.021192637	0.013013023	1206	tags=47%, list=9%, signal=43%	CPS1/CA12/HAL/CTH/CA9/ASNS/CA8/GLUD2/CA14
KEGG_NOD_LIKE_RECEPTOR_SIGNALING_PATHWAY	KEGG_NOD_LIKE_RECEPTOR_SIGNALING_PATHWAY	57	-0.464814525	-1.617260943	0.005917372	0.021192637	0.013013023	1708	tags=39%, list=12%, signal=34%	CCL2/CCL8/CCL13/BIRC3/CXCL1/CXCL2/NOD1/MEFV/MAPK11/MAPK10/NOD2/CARD9/CASP1/NLRC4/TNF/NAIP/CARD8/TNFAIP3/NLRP3/CCL5/NLRP1/PSTPIP1
KEGG_METABOLISM_OF_XENOBIOTICS_BY_CYTOCHROME_P450	KEGG_METABOLISM_OF_XENOBIOTICS_BY_CYTOCHROME_P450	34	0.502702875	1.7854065	0.006564926	0.022724743	0.013953789	1587	tags=35%, list=11%, signal=31%	ALDH3A1/AKR1C1/AKR1C3/AKR1C2/ALDH3B2/MGST1/GSTP1/GSTO2/GSTZ1/GSTM3/CYP2C18/EPHX1
KEGG_GNRH_SIGNALING_PATHWAY	KEGG_GNRH_SIGNALING_PATHWAY	85	-0.413695305	-1.539873237	0.007796464	0.026478557	0.016258763	1503	tags=22%, list=11%, signal=20%	MAP3K3/MAPK11/MAPK10/PLA2G6/ADCY7/MMP2/CACNA1F/GNRH1/CAMK2A/PLA2G5/CACNA1C/PTK2B/ADCY4/PLA2G4E/JMJD7-PLA2G4B/PLCB2/PLA2G2A/PRKCB/PLA2G2D
KEGG_BIOSYNTHESIS_OF_UNSATURATED_FATTY_ACIDS	KEGG_BIOSYNTHESIS_OF_UNSATURATED_FATTY_ACIDS	20	0.578476034	1.760553574	0.008290813	0.027636042	0.016969499	5178	tags=80%, list=38%, signal=50%	ELOVL6/ELOVL2/FADS1/SCD/FADS2/ACOT4/BAAT/ACOX1/HSD17B12/ELOVL5/PECR/YOD1/HADHA/ACOT7/ACOT1/ACOT2
KEGG_NUCLEOTIDE_EXCISION_REPAIR	KEGG_NUCLEOTIDE_EXCISION_REPAIR	43	0.444985766	1.688054755	0.010946557	0.035825097	0.021997867	5957	tags=67%, list=43%, signal=38%	RFC3/RFC4/POLE2/PCNA/RFC5/RAD23B/RFC2/POLD2/POLE4/CDK7/POLE3/MNAT1/GTF2H3/RPA3/ERCC8/RBX1/GTF2H5/CUL4B/RFC1/DDB1/POLD3/RPA1/CUL4A/RAD23A/GTF2H2/POLE/ERCC3/ERCC2/CETN2
KEGG_HYPERTROPHIC_CARDIOMYOPATHY_HCM	KEGG_HYPERTROPHIC_CARDIOMYOPATHY_HCM	67	-0.422832278	-1.529555185	0.01303406	0.041895192	0.025725118	2239	tags=37%, list=16%, signal=31%	CACNA2D3/ITGA9/TNNC1/TGFB3/IGF1/CACNB1/TGFB1/SLC8A1/CACNB4/ITGA7/TTN/CACNA2D4/RYR2/CACNA1F/ACE/CACNA2D2/ITGA10/TNF/LAMA2/ITGA4/CACNA1C/ITGA8/SGCA/ITGB7/DES
KEGG_O_GLYCAN_BIOSYNTHESIS	KEGG_O_GLYCAN_BIOSYNTHESIS	25	0.5097354	1.656154329	0.01553677	0.048217561	0.029607274	1052	tags=32%, list=8%, signal=30%	GCNT3/GALNT14/B3GNT6/GALNT13/GALNT6/GALNT3/GALNT4/GALNT7
KEGG_BASAL_TRANSCRIPTION_FACTORS	KEGG_BASAL_TRANSCRIPTION_FACTORS	31	0.475202519	1.646346617	0.015372668	0.048217561	0.029607274	5609	tags=68%, list=41%, signal=40%	GTF2A2/TAF13/TAF2/GTF2IRD1/GTF2H3/GTF2F2/GTF2E2/GTF2E1/TAF9/TAF12/TAF5L/TAF6/TAF11/GTF2I/TAF9B/GTF2A1/GTF2B/GTF2H2/TAF4/TAF5/TAF7
