# Supplementary material for: Targeting FCRLA to induce necrosis in lung adenocarcinoma: a novel strategy for prognosis and therapy via MPT-Driven pathways
Source: Front Immunol. 2025 Aug 13;16:1596179. doi: 10.3389/fimmu.2025.1596179 (PMC12380818; doi:10.3389/fimmu.2025.1596179)
Supplement: Supplementary file 6 [file Table5.csv]

Supplementary Table 5 GSEA enrichment results
	logFC	AveExpr	t	P.Value	adj.P.Val	B
HALLMARK_UV_RESPONSE_UP	-0.067916804	-0.021061319	-4.598487432	5.39E-06	0.000269702	3.63519687
HALLMARK_WNT_BETA_CATENIN_SIGNALING	0.090457283	-0.006613992	4.400423543	1.32E-05	0.00033015	2.796138412
HALLMARK_PI3K_AKT_MTOR_SIGNALING	-0.066009847	-0.027304029	-4.288915346	2.15E-05	0.000359074	2.338774389
HALLMARK_PANCREAS_BETA_CELLS	-0.087486865	0.050174958	-4.060157586	5.69E-05	0.000711028	1.434683042
HALLMARK_EPITHELIAL_MESENCHYMAL_TRANSITION	-0.13785822	-0.013165692	-4.000508251	7.27E-05	0.000727307	1.206544977
HALLMARK_APOPTOSIS	-0.068543929	-0.017038756	-3.690391377	0.000248417	0.002070145	0.071653136
HALLMARK_OXIDATIVE_PHOSPHORYLATION	-0.115190738	-0.049954944	-3.557030485	0.000410643	0.002933165	-0.389776987
HALLMARK_MTORC1_SIGNALING	-0.094903775	-0.034939636	-3.474348316	0.000556447	0.003477795	-0.667757277
HALLMARK_DNA_REPAIR	-0.077246733	-0.043666373	-3.40493305	0.000714846	0.003839076	-0.896326162
HALLMARK_COMPLEMENT	-0.077605023	-0.003646614	-3.358432292	0.000843468	0.003839076	-1.046981434
HALLMARK_MYC_TARGETS_V1	-0.121596016	-0.03794709	-3.358054099	0.000844597	0.003839076	-1.048198614
HALLMARK_PROTEIN_SECRETION	-0.078279986	-0.033485175	-3.19470859	0.001487781	0.006199087	-1.561644664
HALLMARK_SPERMATOGENESIS	-0.050850102	0.01833046	-3.13640157	0.001810747	0.006964412	-1.738976873
HALLMARK_REACTIVE_OXYGEN_SPECIES_PATHWAY	-0.079977035	-0.036750587	-3.031214401	0.002561581	0.008895119	-2.050943903
HALLMARK_GLYCOLYSIS	-0.062641366	-0.027916216	-3.005934874	0.002780271	0.008895119	-2.124391473
HALLMARK_ALLOGRAFT_REJECTION	-0.098863657	-0.001307301	-2.99864509	0.002846438	0.008895119	-2.145461213
HALLMARK_INFLAMMATORY_RESPONSE	-0.083227305	-0.001133119	-2.96599652	0.003160837	0.009296579	-2.239220452
HALLMARK_ADIPOGENESIS	-0.055430485	-0.032833407	-2.92624818	0.003586328	0.009912384	-2.35203154
HALLMARK_KRAS_SIGNALING_UP	-0.064561074	0.002385221	-2.910684976	0.003766706	0.009912384	-2.395801595
HALLMARK_ANGIOGENESIS	-0.081583359	-0.003482398	-2.850035942	0.004551283	0.011378209	-2.564218476
HALLMARK_HYPOXIA	-0.056232918	-0.017737692	-2.749493798	0.006184098	0.014180329	-2.835851009
HALLMARK_COAGULATION	-0.058148034	0.012258422	-2.746532979	0.006239345	0.014180329	-2.843706892
HALLMARK_XENOBIOTIC_METABOLISM	-0.045651502	-0.007182936	-2.619050906	0.009084296	0.01974847	-3.174156928
HALLMARK_IL2_STAT5_SIGNALING	-0.053018122	-0.011654678	-2.577897457	0.010224508	0.021301058	-3.277572505
HALLMARK_ANDROGEN_RESPONSE	-0.048525786	-0.027378578	-2.483520214	0.013334619	0.026669238	-3.508711232
HALLMARK_INTERFERON_GAMMA_RESPONSE	-0.080425584	-0.006372087	-2.408239427	0.016389357	0.031517994	-3.687052596
HALLMARK_ESTROGEN_RESPONSE_LATE	-0.034055981	-0.021099619	-2.331038075	0.020146624	0.037308563	-3.864373867
HALLMARK_INTERFERON_ALPHA_RESPONSE	-0.085702056	-0.008289826	-2.31328932	0.021110206	0.037696796	-3.904341703
